# Supplementary material for: Cooperative population coding facilitates efficient sound-source separability by adaptation to input statistics
Source: PLoS Biol. 2019 Jul 29;17(7):e3000150. doi: 10.1371/journal.pbio.3000150 (PMC6687189; doi:10.1371/journal.pbio.3000150)
Supplement: S1 Data — This file contains all individual numerical values used to generate figures in this manuscript. (XLSX) [file pbio.3000150.s004.xlsx]

## Sheet: Figure 1E
	HPR -20dB				HPR +20dB
count	ild	rate		count	ild	rate
2	-12	40		2	28	40
0	-24	0		5	16	100
5	4	100		1	24	20
10	40	200		4	40	80
0	-28	0		2	12	40
0	-16	0		1	24	20
3	12	60		0	12	0
0	-28	0		4	12	80
2	20	40		3	20	60
0	-28	0		0	-28	0
0	-12	0		3	28	60
1	-16	20		3	24	60
0	-20	0		2	20	40
0	-24	0		3	16	60
1	-12	20		0	28	0
0	-16	0		1	24	20
0	-20	0		1	20	20
0	-36	0		0	-36	0
3	-12	60		3	28	60
5	8	100		7	28	140
1	-8	20		1	12	20
0	-16	0		6	24	120
0	-20	0		1	20	20
0	-20	0		4	20	80
0	-28	0		1	12	20
0	-20	0		0	0	0
0	-20	0		3	20	60
0	-24	0		2	16	40
1	-16	20		1	24	20
0	-28	0		1	12	20
1	-12	20		4	28	80
0	-24	0		2	16	40
0	-28	0		1	12	20
1	-20	20		1	20	20
0	-40	0		0	-40	0
2	-16	40		4	24	80
0	-24	0		1	16	20
0	-24	0		0	-4	0
1	-16	20		5	24	100
0	-20	0		2	20	40
1	-20	20		1	20	20
1	-16	20		3	24	60
1	-16	20		1	24	20
0	-24	0		1	16	20
2	-16	40		0	24	0
0	-28	0		0	12	0
0	-24	0		4	16	80
6	36	120		3	36	60
1	-16	20		4	24	80
1	-12	20		3	28	60
0	-20	0		3	20	60
0	-24	0		1	16	20
0	-28	0		0	12	0
0	-16	0		4	24	80
0	-24	0		1	16	20
2	-12	40		1	28	20
0	-20	0		1	20	20
0	-16	0		3	24	60
3	28	60		1	28	20
0	-28	0		2	12	40
0	-20	0		1	20	20
1	-16	20		4	24	80
0	-24	0		0	-24	0
0	-24	0		4	16	80
0	-28	0		0	-8	0
0	-24	0		5	16	100
1	-20	20		5	20	100
2	-12	40		3	28	60
0	-32	0		1	-32	20
0	-24	0		1	16	20
0	-28	0		1	12	20
0	-20	0		1	20	20
2	-12	40		2	28	40
1	-24	20		1	16	20
1	-12	20		4	28	80
0	-28	0		0	12	0
0	-28	0		0	12	0
1	-20	20		3	20	60
1	-24	20		1	16	20
2	-16	40		3	24	60
0	-24	0		0	16	0
1	-12	20		3	28	60
1	-12	20		2	28	40
0	-20	0		2	20	40
1	-20	20		2	20	40
0	-24	0		0	16	0
4	24	80		2	24	40
0	-12	0		1	28	20
0	-24	0		0	16	0
1	-16	20		2	24	40
0	-16	0		3	24	60
5	-4	100		0	16	0
0	-12	0		3	28	60
0	-16	0		0	-16	0
0	-28	0		2	12	40
0	-28	0		1	12	20
2	-12	40		5	28	100
0	-28	0		0	12	0
2	-12	40		3	28	60
0	-20	0		3	20	60
1	-20	20		2	20	40
1	0	20		1	20	20
2	-12	40		1	8	20
0	-20	0		3	20	60
7	32	140		4	32	80
3	16	60		1	16	20
0	-24	0		1	16	20
0	-12	0		2	28	40
0	-28	0		0	12	0
0	-16	0		1	24	20
2	-12	40		0	-12	0
0	-28	0		2	12	40
1	-12	20		8	28	160
0	-28	0		2	12	40
0	-28	0		0	12	0
1	-16	20		2	24	40
0	-28	0		1	12	20
0	-24	0		1	16	20
1	-16	20		0	4	0
1	-12	20		3	28	60
0	-20	0		0	-20	0
0	-28	0		5	12	100
0	-12	0		3	28	60
0	-20	0		0	20	0
0	-24	0		0	16	0
0	-36	0		0	-36	0
0	-28	0		1	12	20
0	-24	0		2	16	40
1	-12	20		2	28	40
0	-28	0		1	-28	20
0	-24	0		1	16	20
4	-8	80		1	12	20
0	-32	0		0	-32	0
0	-16	0		3	24	60
5	12	100		3	12	60
0	-16	0		0	-16	0
0	-24	0		5	16	100
0	-28	0		2	12	40
4	24	80		2	24	40
0	4	0		2	24	40
0	-12	0		5	28	100
0	-12	0		1	8	20
0	-28	0		1	12	20
0	-20	0		3	20	60
0	-28	0		1	12	20
0	-24	0		1	16	20
0	-20	0		0	-20	0
0	-16	0		1	4	20
0	-16	0		1	24	20
1	-20	20		2	20	40
0	-24	0		2	16	40
1	-16	20		0	24	0
1	-16	20		1	24	20
0	-20	0		1	20	20
0	-20	0		1	20	20
0	-24	0		1	16	20
3	20	60		1	20	20
0	-24	0		0	16	0
0	-16	0		2	24	40
0	-20	0		2	20	40
0	-20	0		1	20	20
0	-28	0		0	12	0
0	-20	0		1	20	20
1	-16	20		2	24	40
0	-12	0		1	28	20
0	-28	0		1	12	20
2	-12	40		0	28	0
0	-16	0		3	24	60
0	-40	0		1	-40	20
0	-16	0		3	24	60
0	-24	0		3	16	60
0	-12	0		4	28	80
0	-20	0		1	20	20
0	-28	0		1	12	20
0	-16	0		2	24	40
5	8	100		3	28	60
0	-12	0		1	-12	20
0	-28	0		0	12	0
0	-28	0		2	12	40
3	-4	60		5	16	100
1	-20	20		2	20	40
1	-16	20		4	24	80
0	-28	0		1	12	20
0	-24	0		2	16	40
0	-28	0		1	12	20
0	-24	0		0	-24	0
0	-24	0		0	-4	0
0	-28	0		3	12	60
0	-28	0		1	12	20
1	-12	20		2	28	40
2	-16	40		1	24	20
0	-16	0		4	24	80
0	-24	0		1	16	20
1	-16	20		2	24	40
0	-20	0		0	20	0
0	-16	0		1	24	20
1	-24	20		0	16	0
0	-20	0		1	20	20
0	-28	0		1	12	20
1	-16	20		3	24	60
2	-12	40		1	28	20
0	-16	0		1	24	20
0	-20	0		1	20	20
0	-16	0		2	24	40
6	40	120		4	40	80
1	-20	20		0	0	0
0	-16	0		1	24	20
2	-12	40		1	28	20
1	-12	20		4	28	80
3	32	60		3	32	60
1	-12	20		2	28	40
0	-24	0		0	16	0
0	-28	0		1	12	20
0	-20	0		1	20	20
3	16	60		2	16	40
0	-12	0		1	28	20
0	-24	0		1	16	20
0	-24	0		1	16	20
0	-28	0		1	12	20
2	-12	40		4	28	80
0	-12	0		3	28	60
0	-20	0		0	20	0
0	-20	0		0	20	0
0	-24	0		1	16	20
0	-24	0		1	16	20
4	36	80		0	36	0
0	-28	0		0	12	0
0	-12	0		2	28	40
0	-12	0		2	28	40
0	-24	0		0	16	0
0	-16	0		2	24	40
1	-12	20		1	28	20
0	-12	0		2	28	40
0	-20	0		3	20	60
0	-20	0		2	20	40
0	-24	0		1	16	20
0	-28	0		0	-8	0
4	0	80		3	20	60
0	-12	0		3	28	60
0	-20	0		0	20	0
0	-28	0		0	12	0
0	28	0		0	28	0
0	-24	0		0	-24	0
0	-12	0		0	-12	0
0	-16	0		3	24	60
0	-28	0		0	12	0
0	-28	0		5	12	100
0	-16	0		1	24	20
0	-24	0		1	16	20
1	-4	20		1	16	20
0	-24	0		0	16	0
0	-12	0		2	28	40
0	-24	0		1	16	20
4	16	80		3	16	60
2	12	40		1	12	20
1	8	20		2	28	40
1	-28	20		0	12	0
0	-12	0		0	28	0
0	-20	0		2	20	40
0	-28	0		1	12	20
0	-20	0		0	20	0
0	-24	0		1	16	20
2	-12	40		1	28	20
0	-28	0		0	12	0
0	-24	0		2	16	40
0	-24	0		0	16	0
0	-20	0		1	20	20
0	-12	0		3	28	60
0	-16	0		1	24	20
0	-32	0		2	-32	40
0	-16	0		4	24	80
0	-12	0		2	28	40
0	-24	0		1	16	20
1	-16	20		2	24	40
0	-24	0		2	16	40
0	-16	0		0	24	0
0	-28	0		1	12	20
0	-16	0		3	24	60
0	-28	0		0	12	0
1	-16	20		0	24	0
0	-24	0		1	16	20
1	-16	20		0	24	0
0	-28	0		0	12	0
1	-16	20		2	24	40
3	32	60		5	32	100
1	-12	20		1	28	20
0	-28	0		0	12	0
0	-16	0		4	24	80
0	-20	0		2	20	40
0	-20	0		2	20	40
2	0	40		0	20	0
1	-16	20		2	24	40
0	-20	0		2	20	40
0	-24	0		0	16	0
0	-24	0		3	16	60
1	-12	20		0	8	0
0	-16	0		3	24	60
1	-12	20		1	28	20
1	-20	20		2	20	40
6	28	120		3	28	60
1	-20	20		1	20	20
2	4	40		0	24	0
0	-16	0		2	24	40
0	-28	0		1	12	20
0	-16	0		0	24	0
0	-16	0		1	24	20
0	-28	0		0	12	0
0	-20	0		0	-20	0
0	-28	0		1	12	20
0	-28	0		0	12	0
0	-20	0		3	20	60
0	-24	0		0	16	0
2	-12	40		2	28	40
1	-40	20		0	-40	0
0	-20	0		2	20	40
5	36	100		3	36	60
0	-16	0		0	-16	0
0	-28	0		2	12	40
0	-28	0		1	12	20
0	-28	0		1	12	20
0	-28	0		1	12	20
0	-20	0		4	20	80
0	-12	0		0	28	0
1	-12	20		2	28	40
0	-28	0		0	-28	0
0	-20	0		1	20	20
0	-24	0		1	16	20
0	-24	0		1	16	20
0	-12	0		2	28	40
0	-12	0		1	28	20
0	-36	0		0	-36	0
1	-12	20		1	28	20
0	-24	0		1	16	20
0	-28	0		1	12	20
0	-12	0		1	28	20
0	-20	0		0	20	0
2	-12	40		1	28	20
0	-20	0		0	0	0
0	-24	0		1	16	20
0	-20	0		1	20	20
0	-16	0		0	4	0
5	40	100		7	40	140
1	-12	20		3	28	60
0	-20	0		0	20	0
0	-24	0		0	-4	0
0	-16	0		1	24	20
0	-28	0		2	12	40
1	-12	20		0	28	0
0	-24	0		0	16	0
0	-20	0		1	20	20
0	-24	0		1	16	20
0	-12	0		2	28	40
0	-20	0		0	20	0
2	-8	40		0	12	0
0	-28	0		0	-8	0
4	20	80		3	20	60
0	-12	0		0	28	0
0	-16	0		1	24	20
0	-24	0		0	16	0
5	24	100		1	24	20
0	-20	0		1	20	20
0	-20	0		1	20	20
0	-16	0		0	24	0
0	-24	0		1	16	20
0	-16	0		2	24	40
0	-28	0		2	12	40
0	-16	0		1	24	20
0	-20	0		3	20	60
0	-20	0		3	20	60
0	-20	0		2	20	40
1	-16	20		0	-16	0
4	20	80		1	20	20
0	-36	0		1	-36	20
0	-24	0		2	16	40
0	-24	0		2	16	40
0	-20	0		1	-20	20
0	-28	0		2	12	40
0	-24	0		0	16	0
0	-8	0		0	12	0
0	-28	0		2	12	40
0	-12	0		1	28	20
1	16	20		1	16	20
0	-28	0		0	-28	0
0	-24	0		1	-4	20
0	-20	0		0	20	0
0	-24	0		1	16	20
1	-12	20		3	28	60
0	-20	0		1	20	20
0	-12	0		5	28	100
0	-16	0		1	24	20
1	-12	20		1	28	20
0	-16	0		2	24	40
0	-24	0		2	16	40
0	-32	0		1	-32	20
0	-20	0		3	20	60
0	-24	0		2	16	40
0	-16	0		2	24	40
1	-12	20		2	28	40
0	-20	0		0	20	0
0	-28	0		0	12	0
0	-28	0		0	12	0
3	12	60		3	12	60
3	32	60		2	32	40
1	-28	20		2	12	40
0	-16	0		1	24	20
1	-12	20		3	28	60
0	-20	0		0	20	0
0	-16	0		3	24	60
0	-20	0		0	20	0
0	-28	0		0	12	0
0	-28	0		0	12	0
0	-28	0		0	-8	0
0	-28	0		1	12	20
0	-20	0		1	20	20
1	-16	20		0	24	0
0	-20	0		0	20	0
5	40	100		1	40	20
1	-12	20		3	28	60
0	-16	0		0	24	0
0	-28	0		0	12	0
0	-20	0		2	20	40
0	-24	0		2	16	40
4	36	80		2	36	40
0	-24	0		0	16	0
0	-20	0		2	20	40
1	-12	20		1	28	20
0	-16	0		1	24	20
0	-20	0		0	20	0
0	-40	0		0	-40	0
0	-20	0		1	20	20
0	-28	0		1	12	20
1	-20	20		0	20	0
2	0	40		4	20	80
0	-16	0		2	24	40
0	-16	0		1	24	20
0	-20	0		0	20	0
1	-16	20		5	24	100
0	-16	0		1	24	20
1	-16	20		1	24	20
2	-4	40		1	16	20
0	-16	0		2	24	40
0	-12	0		1	28	20
3	24	60		1	24	20
0	-28	0		0	12	0
0	-16	0		0	24	0
0	-20	0		0	0	0
0	-24	0		1	16	20
2	8	40		1	28	20
1	-20	20		0	20	0
0	-12	0		0	-12	0
0	-12	0		2	28	40
4	28	80		1	28	20
0	-24	0		1	16	20
0	-16	0		0	4	0
0	-24	0		2	16	40
0	-12	0		0	28	0
1	-28	20		0	12	0
2	-12	40		3	28	60
0	-12	0		0	28	0
0	-28	0		2	12	40
0	-24	0		1	16	20
0	-12	0		1	28	20
1	-12	20		1	8	20
0	-16	0		3	24	60
0	-16	0		2	24	40
0	-28	0		1	12	20
1	-12	20		4	28	80
3	4	60		0	24	0
0	-24	0		1	16	20
0	-24	0		2	16	40
0	-24	0		2	16	40
0	-20	0		2	20	40
1	-12	20		2	28	40
0	-24	0		0	16	0
0	-24	0		0	16	0
1	-12	20		2	28	40
0	-28	0		1	12	20
0	-28	0		2	12	40
0	-28	0		1	12	20
0	-24	0		3	16	60
0	-28	0		0	12	0
0	-24	0		0	-24	0
0	-12	0		4	28	80
0	-12	0		0	28	0
1	-24	20		1	16	20
0	-28	0		2	12	40
0	-16	0		3	24	60
0	-28	0		3	12	60
0	-16	0		3	24	60
0	-12	0		0	-12	0
0	-20	0		1	20	20
0	-28	0		3	12	60
0	-28	0		1	12	20
0	-24	0		0	16	0
0	-28	0		1	12	20
1	-12	20		0	28	0
0	-12	0		0	28	0
0	-12	0		1	28	20
1	-12	20		3	28	60
0	-24	0		0	16	0
0	-16	0		4	24	80
0	-20	0		0	20	0
0	-28	0		0	12	0
2	0	40		2	20	40
2	-20	40		1	20	20
0	-28	0		0	-28	0
0	-28	0		3	12	60
0	-16	0		0	4	0
0	-24	0		2	16	40
1	-12	20		3	28	60
0	-24	0		0	-24	0
4	20	80		1	20	20
0	-24	0		2	16	40
0	-20	0		3	20	60
0	-12	0		1	28	20
0	-16	0		0	24	0
0	-20	0		0	20	0
0	-16	0		2	24	40
0	-20	0		1	20	20
0	-24	0		1	16	20
1	-12	20		1	28	20
1	-16	20		2	24	40
2	28	40		1	28	20
0	-28	0		1	12	20
0	-28	0		0	12	0
0	-16	0		3	24	60
1	-24	20		1	16	20
1	-12	20		1	28	20
0	-20	0		1	20	20
1	16	20		0	16	0
0	-12	0		3	28	60
0	-12	0		3	28	60
0	-24	0		3	16	60
0	-16	0		3	24	60
0	-28	0		1	-8	20
1	-4	20		2	16	40
0	-32	0		1	-32	20
0	-20	0		0	20	0
1	-16	20		2	24	40
0	-24	0		1	16	20
0	-28	0		1	12	20
0	-20	0		2	20	40
1	-16	20		1	24	20
1	-12	20		1	8	20
0	-24	0		0	-4	0
1	-12	20		3	28	60
0	12	0		2	12	40
0	-16	0		3	24	60
3	8	60		2	28	40
0	-24	0		0	16	0
0	-28	0		0	12	0
3	32	60		2	32	40
0	-24	0		0	16	0
2	36	40		4	36	80
0	-12	0		2	28	40
0	-20	0		1	20	20
0	-16	0		2	24	40
1	-12	20		1	28	20
0	-28	0		0	12	0
0	-16	0		0	24	0
2	-12	40		1	28	20
0	-24	0		1	16	20
2	-8	40		0	12	0
1	-24	20		1	16	20
0	-16	0		1	-16	20
0	-28	0		0	12	0
1	-16	20		1	24	20
0	-24	0		1	16	20
0	-20	0		0	-20	0
0	-20	0		3	20	60
0	-40	0		2	-40	40
0	-28	0		2	12	40
0	-28	0		1	12	20
0	-20	0		3	20	60
1	-20	20		1	0	20
0	-16	0		2	24	40
0	-24	0		2	16	40
0	-20	0		0	20	0
0	-16	0		1	24	20
1	-36	20		0	-36	0
1	-12	20		1	28	20
0	-24	0		0	16	0
0	-28	0		0	12	0
3	-12	60		2	28	40
0	-28	0		0	12	0
0	-20	0		1	20	20
3	24	60		1	24	20
0	-20	0		1	20	20
0	-28	0		0	12	0
0	-24	0		2	16	40
0	-16	0		3	24	60
0	-24	0		1	16	20
0	-20	0		1	20	20
1	-20	20		2	20	40
0	-24	0		0	16	0
1	-12	20		1	28	20
0	-16	0		1	24	20
1	-20	20		2	20	40
0	-16	0		1	24	20
1	-12	20		2	28	40
0	-28	0		0	12	0
6	40	120		1	40	20
1	-12	20		3	28	60
0	-20	0		2	20	40
0	4	0		0	24	0
1	-20	20		2	20	40
0	8	0		1	28	20
2	32	40		1	32	20
1	-16	20		3	24	60
0	-28	0		0	12	0
0	-20	0		1	20	20
0	-20	0		3	20	60
0	-24	0		0	16	0
0	-28	0		3	12	60
0	-16	0		0	4	0
0	-16	0		1	24	20
0	-28	0		3	12	60
0	-24	0		1	16	20
0	-16	0		1	24	20
0	-28	0		0	12	0
0	-20	0		1	20	20
0	-16	0		1	-16	20
0	-24	0		1	16	20
1	-16	20		2	24	40
0	-20	0		1	20	20
0	-20	0		1	20	20
0	-28	0		0	12	0
0	-24	0		3	16	60
0	-24	0		3	16	60
1	-4	20		0	16	0
1	20	20		3	20	60
1	-20	20		2	20	40
0	-24	0		2	16	40
0	-16	0		3	24	60
0	-16	0		0	24	0
0	-20	0		0	-20	0
1	-12	20		2	28	40
0	-28	0		0	12	0
0	-20	0		1	20	20
0	-20	0		1	20	20
0	-24	0		1	16	20
1	-16	20		3	24	60
1	-12	20		1	28	20
5	28	100		1	28	20
1	-16	20		2	24	40
0	-28	0		1	12	20
0	-16	0		1	24	20
1	-12	20		0	-12	0
0	-28	0		0	12	0
1	-12	20		0	28	0
0	-8	0		1	12	20
1	-12	20		2	28	40
0	-12	0		2	28	40
0	-12	0		2	28	40
0	-24	0		0	-4	0
0	-16	0		1	24	20
0	-20	0		1	20	20
0	-12	0		2	28	40
0	-16	0		2	24	40
0	-40	0		0	-40	0
0	-24	0		2	16	40
0	-24	0		0	16	0
2	4	40		2	24	40
0	-12	0		1	28	20
1	-28	20		0	12	0
0	-16	0		0	24	0
1	-28	20		2	12	40
5	36	100		2	36	40
1	-28	20		1	12	20
0	-36	0		0	-36	0
0	-12	0		1	28	20
0	-20	0		2	20	40
0	-24	0		1	16	20
1	-12	20		1	28	20
0	-12	0		2	28	40
0	-28	0		1	-8	20
0	-20	0		3	20	60
1	-12	20		2	28	40
0	-32	0		0	-32	0
0	-24	0		1	16	20
0	-20	0		0	20	0
0	-24	0		0	16	0
0	-20	0		0	20	0
0	-16	0		0	24	0
0	-20	0		0	20	0
0	-24	0		1	16	20
0	-16	0		2	24	40
0	-12	0		2	28	40
0	-28	0		0	12	0
2	12	40		1	12	20
1	-24	20		3	16	60
0	-20	0		0	20	0
0	-28	0		0	12	0
1	0	20		0	20	0
0	-16	0		1	24	20
0	-20	0		1	20	20
0	-28	0		0	12	0
0	-16	0		0	24	0
0	-24	0		1	16	20
0	-28	0		0	-28	0
6	24	120		3	24	60
3	-28	60		0	12	0
0	-12	0		3	28	60
0	-12	0		3	28	60
1	-16	20		1	24	20
1	-12	20		1	28	20
0	-28	0		1	12	20
0	-24	0		0	-24	0
4	16	80		1	16	20
0	-12	0		2	28	40
0	-20	0		1	20	20
0	-28	0		0	12	0
0	-16	0		3	24	60
1	-20	20		0	0	0
0	-16	0		0	24	0
4	40	80		1	40	20
0	-28	0		0	12	0
0	-24	0		0	16	0
1	-12	20		6	28	120
0	-24	0		2	16	40
0	-24	0		1	16	20
2	-12	40		3	28	60
0	-20	0		1	20	20
0	-28	0		2	12	40
0	-24	0		2	16	40
0	-12	0		0	8	0
0	-16	0		2	24	40
0	-12	0		3	28	60
0	-20	0		1	20	20
0	-12	0		2	28	40
0	-24	0		1	-4	20
0	-28	0		0	12	0
0	-28	0		1	12	20
0	-16	0		1	24	20
0	-12	0		2	28	40
0	-20	0		0	20	0
1	12	20		1	12	20
0	-16	0		0	24	0
0	-20	0		0	-20	0
4	36	80		4	36	80
1	-12	20		1	28	20
1	8	20		3	28	60
1	-28	20		0	12	0
0	-16	0		4	24	80
0	-28	0		0	12	0
1	4	20		1	24	20
0	-16	0		4	24	80
0	-28	0		1	12	20
0	-32	0		0	-32	0
0	-24	0		1	16	20
0	-20	0		2	20	40
0	-24	0		1	16	20
0	-24	0		2	16	40
0	-20	0		0	20	0
0	-28	0		2	12	40
2	16	40		2	16	40
1	-20	20		4	20	80
0	-20	0		1	20	20
5	32	100		2	32	40
0	-24	0		2	16	40
0	-20	0		0	20	0
0	-20	0		1	0	20
1	-12	20		4	28	80
1	-12	20		0	8	0
0	-28	0		4	12	80
0	-28	0		0	12	0
0	-16	0		1	24	20
3	-8	60		0	12	0
1	-12	20		1	28	20
0	-16	0		0	24	0
3	28	60		3	28	60
1	-12	20		4	28	80
0	-16	0		2	24	40
0	-24	0		1	16	20
0	-12	0		1	-12	20
0	-28	0		0	12	0
0	-20	0		1	20	20
0	-12	0		3	28	60
0	-24	0		3	16	60
0	-24	0		2	16	40
0	-24	0		0	16	0
0	-36	0		0	-36	0
0	-24	0		1	16	20
0	-24	0		1	16	20
1	-16	20		1	24	20
0	-24	0		1	16	20
1	-16	20		1	24	20
1	-12	20		3	28	60
0	-28	0		1	12	20
0	-16	0		1	24	20
0	-20	0		1	20	20
0	-28	0		0	12	0
0	-16	0		3	24	60
0	-28	0		1	12	20
0	-24	0		1	-24	20
0	-20	0		2	20	40
0	-20	0		1	20	20
0	-16	0		1	-16	20
3	20	60		1	20	20
1	-28	20		2	12	40
0	-16	0		1	24	20
0	-28	0		0	12	0
0	-16	0		0	24	0
2	0	40		2	20	40
2	-4	40		1	16	20
0	-12	0		1	28	20
0	-24	0		1	16	20
0	-28	0		0	12	0
1	-12	20		3	28	60
0	-28	0		2	12	40
1	-12	20		4	28	80
1	-20	20		1	20	20
0	-20	0		1	20	20
0	-20	0		1	20	20
0	-28	0		0	-28	0
0	-40	0		0	-40	0
0	-16	0		0	24	0
0	-20	0		0	20	0
0	-12	0		0	28	0
0	-20	0		2	20	40
0	-16	0		4	24	80
1	-12	20		1	28	20
1	-12	20		2	28	40
1	-24	20		1	16	20
0	-12	0		1	28	20
0	-12	0		1	28	20
0	-24	0		0	16	0
0	-28	0		1	12	20
0	-24	0		2	16	40
0	-20	0		2	20	40
0	-12	0		1	28	20
2	-16	40		1	24	20
0	-28	0		1	12	20
2	24	40		1	24	20
1	-28	20		0	-8	0
0	-24	0		0	16	0
0	-16	0		2	4	40
0	-28	0		0	12	0
1	-16	20		2	24	40
0	-20	0		0	20	0
2	-12	40		2	28	40
0	-24	0		0	16	0
0	-20	0		1	20	20
0	-24	0		4	16	80
1	-16	20		1	24	20
0	-24	0		1	16	20
0	40	0		0	40	0
1	-24	20		1	16	20
0	-24	0		3	-4	60
0	-24	0		3	16	60
0	-28	0		3	12	60
0	-24	0		0	16	0
0	-32	0		3	-32	60
0	-20	0		4	20	80
0	-12	0		3	28	60
1	-24	20		4	16	80
0	-20	0		2	20	40
0	-20	0		1	20	20
0	-28	0		2	12	40
0	-16	0		0	4	0
0	-16	0		1	24	20
1	16	20		3	16	60
0	-16	0		3	24	60
0	-16	0		2	24	40
0	-28	0		0	12	0
0	-28	0		1	12	20
0	-20	0		1	20	20
0	-28	0		2	12	40
0	-24	0		1	16	20
0	-12	0		1	28	20
0	-20	0		1	20	20
0	-12	0		1	8	20
1	-20	20		0	20	0
0	-24	0		3	16	60
0	-24	0		0	16	0
0	-20	0		0	0	0
0	-16	0		1	24	20
1	24	20		1	24	20
0	-12	0		0	28	0
0	-12	0		1	28	20
0	-12	0		1	28	20
0	-20	0		1	20	20
0	-20	0		1	20	20
0	-28	0		0	12	0
0	-28	0		0	12	0
0	-20	0		2	20	40
0	-20	0		0	20	0
0	-40	0		0	-40	0
0	-16	0		1	24	20
0	-16	0		2	24	40
0	-12	0		2	28	40
0	-16	0		0	24	0
2	12	40		0	12	0
1	-16	20		1	24	20
0	-20	0		1	20	20
1	-24	20		0	16	0
0	-28	0		0	12	0
2	20	40		1	20	20
1	4	20		2	24	40
1	-24	20		2	16	40
0	-20	0		0	20	0
0	-16	0		0	24	0
0	-20	0		2	20	40
0	-28	0		0	12	0
0	-16	0		2	24	40
0	-16	0		0	24	0
2	36	40		2	36	40
1	-24	20		1	16	20
2	0	40		2	20	40
0	-28	0		1	12	20
0	-24	0		2	16	40
1	-12	20		0	-12	0
1	-12	20		1	28	20
0	-12	0		2	28	40
1	-28	20		1	12	20
0	-24	0		3	16	60
0	-28	0		1	12	20
2	-8	40		1	12	20
0	-28	0		1	12	20
0	-16	0		3	24	60
0	-24	0		2	16	40
1	-12	20		2	28	40
0	-16	0		2	24	40
2	8	40		1	28	20
0	-12	0		1	28	20
0	-20	0		0	-20	0
1	40	20		0	40	0
2	-16	40		0	24	0
1	28	20		1	28	20
1	-20	20		2	20	40
0	-28	0		1	12	20
0	-16	0		1	24	20
0	-28	0		1	12	20
0	-20	0		0	20	0
0	-24	0		1	16	20
1	-16	20		0	-16	0
0	-12	0		3	28	60
0	-28	0		0	-8	0
0	-28	0		0	-28	0
0	-12	0		1	28	20
0	-16	0		0	24	0
1	32	20		3	32	60
3	-28	60		2	12	40
0	-24	0		0	16	0
0	-24	0		1	16	20
0	-20	0		4	20	80
1	-12	20		1	28	20
1	-16	20		4	24	80
4	-4	80		0	16	0
0	-36	0		0	-36	0
1	-12	20		3	28	60
1	-20	20		0	20	0
0	-16	0		2	24	40
0	-24	0		0	16	0
0	-20	0		1	20	20
0	-24	0		0	-24	0
0	-12	0		0	28	0
2	-24	40		2	16	40
0	-28	0		2	12	40
0	-12	0		0	28	0
2	-12	40		4	28	80
1	-28	20		1	12	20
0	-20	0		1	20	20
0	-24	0		2	16	40
0	-16	0		3	24	60
1	-28	20		0	12	0
0	-12	0		3	28	60
0	-12	0		0	28	0
1	-28	20		5	12	100
0	-12	0		3	28	60
0	-20	0		0	20	0
0	-20	0		1	20	20
0	-16	0		3	24	60
0	-20	0		1	20	20
0	-16	0		3	24	60
2	40	40		3	40	60
1	-20	20		1	20	20
0	-24	0		0	16	0
0	-16	0		3	24	60
0	-24	0		2	16	40
0	-24	0		0	16	0
0	-20	0		0	20	0
0	-16	0		0	24	0
0	-20	0		1	20	20
0	-32	0		1	-32	20
1	-12	20		1	28	20
0	-24	0		3	16	60
0	-16	0		0	-16	0
0	-12	0		3	28	60
0	-28	0		0	-28	0
0	-16	0		1	24	20
0	-12	0		1	8	20
2	36	40		4	36	80
1	-20	20		1	20	20
0	-24	0		1	16	20
0	-16	0		3	24	60
0	-24	0		2	16	40
1	-12	20		2	28	40
1	-12	20		3	28	60
0	-28	0		1	12	20
0	-16	0		4	24	80
2	20	40		0	20	0
0	-16	0		1	24	20
0	-12	0		1	28	20
0	-16	0		0	24	0
0	-24	0		1	16	20
0	-28	0		1	12	20
1	-12	20		4	28	80
1	-12	20		3	28	60
1	-24	20		2	16	40
0	-20	0		1	20	20
0	-28	0		0	12	0
0	-28	0		1	12	20
0	-20	0		2	20	40
0	-24	0		0	16	0
0	-28	0		0	12	0
0	-28	0		1	12	20
0	-28	0		0	12	0
0	-24	0		2	16	40
0	-20	0		0	-20	0
3	16	60		2	16	40
4	-20	80		2	20	40
0	-28	0		0	12	0
0	-20	0		2	20	40
0	-28	0		0	12	0
0	-20	0		3	20	60
2	28	40		2	28	40
2	-24	40		2	16	40
1	4	20		2	24	40
0	-24	0		0	16	0
0	-16	0		5	24	100
0	-28	0		1	12	20
1	-8	20		0	12	0
0	-20	0		0	20	0
0	-28	0		1	12	20
0	-16	0		0	4	0
0	-28	0		2	12	40
0	-28	0		2	12	40
0	-28	0		1	12	20
0	-20	0		1	20	20
0	-16	0		2	24	40
1	-12	20		2	28	40
1	-24	20		1	16	20
0	-28	0		1	12	20
0	-24	0		0	16	0
0	-28	0		2	12	40
0	-28	0		2	12	40
0	-16	0		3	24	60
1	-12	20		2	28	40
0	-16	0		2	24	40
0	-16	0		0	24	0
0	-28	0		2	12	40
0	-20	0		1	20	20
0	-12	0		1	28	20
2	-24	40		2	16	40
0	-16	0		2	24	40
3	0	60		1	20	20
0	-16	0		2	24	40
0	-40	0		1	-40	20
0	-12	0		2	28	40
0	-12	0		0	-12	0
0	-24	0		0	16	0
0	-20	0		2	20	40
0	-12	0		2	28	40
1	-16	20		1	24	20
0	-12	0		1	28	20
0	-24	0		0	-4	0
0	-12	0		0	28	0
3	-4	60		0	16	0
0	-20	0		1	0	20
0	-24	0		3	16	60
1	-12	20		1	28	20
1	32	20		4	32	80
3	-24	60		0	-24	0
0	-12	0		3	28	60
0	-28	0		1	-8	20
0	-20	0		0	20	0
0	-36	0		1	-36	20
0	8	0		0	28	0
1	-12	20		1	28	20
2	24	40		2	24	40
2	-20	40		0	20	0
0	-20	0		0	20	0
0	-16	0		1	24	20
3	12	60		0	12	0
2	-12	40		1	28	20
0	-24	0		1	16	20
0	-16	0		1	24	20
0	-24	0		0	16	0
0	-24	0		3	16	60
0	-24	0		4	16	80
0	-28	0		0	-28	0
0	8	0		4	28	80
0	-20	0		5	20	100
0	-24	0		5	16	100
2	28	40		0	28	0
2	-12	40		2	28	40
0	-28	0		1	12	20
2	20	40		4	20	80
0	32	0		0	32	0
2	-12	40		0	28	0
1	4	20		1	24	20
1	-16	20		0	24	0
0	-12	0		2	28	40
0	-28	0		1	12	20
0	-28	0		0	12	0
0	-28	0		1	12	20
1	-12	20		3	28	60
1	-24	20		2	16	40
0	-28	0		1	12	20
0	-24	0		0	16	0
0	-16	0		1	24	20
0	-20	0		2	20	40
0	-20	0		1	20	20
0	-12	0		2	28	40
0	-20	0		1	20	20
0	-20	0		1	20	20
0	-20	0		0	20	0
0	-28	0		0	12	0
0	-12	0		1	28	20
0	-20	0		1	20	20
0	-12	0		1	28	20
1	-12	20		0	28	0
0	-24	0		1	16	20
0	-24	0		3	16	60
1	-12	20		1	28	20
0	-28	0		1	12	20
0	-20	0		3	20	60
0	-24	0		3	16	60
0	-20	0		3	20	60
1	-16	20		1	24	20
2	16	40		1	16	20
1	-12	20		2	28	40
0	-24	0		2	16	40
0	-16	0		1	24	20
1	-28	20		1	12	20
0	-20	0		2	20	40
0	-24	0		1	16	20
0	-20	0		1	-20	20
0	-28	0		0	12	0
0	-24	0		5	16	100
0	-16	0		1	-16	20
0	-16	0		1	24	20
1	-12	20		3	28	60
0	-20	0		3	20	60
0	-16	0		2	24	40
0	-28	0		0	12	0
0	-16	0		1	24	20
0	-16	0		3	24	60
1	40	20		2	40	40
0	-12	0		2	28	40
0	-16	0		0	4	0
0	-28	0		1	12	20
0	-16	0		3	24	60
2	-16	40		2	24	40
0	-28	0		0	12	0
2	-4	40		0	16	0
1	-12	20		0	-12	0
0	-16	0		2	24	40
0	-28	0		0	12	0
0	-28	0		2	-8	40
0	-28	0		2	12	40
0	-28	0		2	12	40
0	-20	0		2	20	40
0	-12	0		4	28	80
3	36	60		1	36	20
0	-20	0		0	20	0
0	-16	0		1	24	20
0	-12	0		0	28	0
0	-20	0		0	20	0
0	-20	0		1	20	20
0	-12	0		0	28	0
0	-24	0		2	16	40
0	-28	0		1	12	20
2	0	40		1	20	20
1	-32	20		0	-32	0
0	-16	0		1	24	20
1	-8	20		1	12	20
0	-24	0		2	16	40
0	-20	0		1	20	20
0	-12	0		3	28	60
2	-28	40		3	12	60
3	12	60		0	12	0
0	-24	0		0	16	0
0	-16	0		0	24	0
0	-24	0		1	16	20
0	-24	0		1	16	20
0	-12	0		1	28	20
0	-20	0		0	0	0
0	-20	0		1	20	20
0	-12	0		1	8	20
0	-20	0		1	20	20
0	-36	0		1	-36	20
0	-20	0		2	20	40
1	-12	20		1	28	20
0	-16	0		1	24	20
0	-24	0		0	16	0
0	-12	0		1	28	20
0	-24	0		2	16	40
4	24	80		1	24	20
4	-24	80		1	16	20
0	-16	0		2	24	40
0	-24	0		0	-4	0
0	-16	0		0	24	0
0	-28	0		1	12	20
0	-40	0		0	-40	0
0	-16	0		2	24	40
0	-24	0		2	-24	40
0	-28	0		1	12	20
0	-16	0		0	24	0
1	-12	20		7	28	140
0	-24	0		0	16	0
2	4	40		1	24	20
5	40	100		1	40	20
0	-28	0		0	12	0
0	-16	0		2	24	40
2	12	40		1	12	20
1	-28	20		2	12	40
5	20	100		5	20	100
0	-28	0		0	-28	0
0	-12	0		1	28	20
0	-16	0		1	24	20
0	-20	0		2	20	40
0	-24	0		1	16	20
0	-12	0		3	28	60
0	-16	0		0	24	0
0	-20	0		3	20	60
0	-36	0		0	-36	0
0	-12	0		3	28	60
2	8	40		1	28	20
0	-8	0		0	12	0
0	-16	0		3	24	60
0	-20	0		1	20	20
0	-20	0		2	20	40
0	-28	0		1	12	20
0	-20	0		0	0	0
1	-20	20		3	20	60
0	-24	0		1	16	20
1	-16	20		3	24	60
0	-28	0		1	12	20
1	-12	20		4	28	80
0	-24	0		1	16	20
0	-28	0		1	12	20
0	-20	0		2	20	40
0	-40	0		0	-40	0
0	-16	0		3	24	60
0	-24	0		2	16	40
0	-24	0		0	-4	0
0	-16	0		1	24	20
0	-20	0		2	20	40
0	-20	0		1	20	20
1	-16	20		1	24	20
1	-16	20		1	24	20
0	-24	0		0	16	0
1	-16	20		2	24	40
0	-28	0		2	12	40
0	-24	0		4	16	80
4	36	80		2	36	40
0	-16	0		1	24	20
0	-12	0		1	28	20
0	-20	0		1	20	20
0	-24	0		1	16	20
0	-28	0		1	12	20
0	-16	0		1	24	20
0	-24	0		1	16	20
1	-12	20		2	28	40
0	-20	0		2	20	40
0	-16	0		2	24	40
6	28	120		1	28	20
0	-28	0		0	12	0
0	-20	0		1	20	20
0	-16	0		2	24	40
0	-24	0		0	-24	0
0	-24	0		2	16	40
0	-28	0		0	-8	0
0	-24	0		3	16	60
0	-20	0		2	20	40
0	-12	0		2	28	40
0	-32	0		1	-32	20
0	-24	0		2	16	40
0	-28	0		2	12	40
0	-20	0		3	20	60
3	-12	60		3	28	60
0	-24	0		1	16	20
1	-12	20		2	28	40
0	-28	0		1	12	20
0	-28	0		0	12	0
0	-20	0		2	20	40
0	-24	0		1	16	20
1	-16	20		1	24	20
0	-24	0		0	16	0
3	-12	60		1	28	20
1	-12	20		0	28	0
0	-20	0		0	20	0
0	-20	0		3	20	60
0	-24	0		0	16	0
6	24	120		0	24	0
0	-12	0		3	28	60
0	-24	0		1	16	20
1	-16	20		0	24	0
1	-16	20		1	24	20
2	-4	40		1	16	20
0	-12	0		2	28	40
0	-16	0		1	-16	20
0	-28	0		2	12	40
0	-28	0		1	12	20
1	-12	20		2	28	40
0	-28	0		0	12	0
0	-12	0		2	28	40
0	-20	0		1	20	20
0	-20	0		3	20	60
5	0	100		0	20	0
0	-12	0		1	8	20
0	-20	0		2	20	40
3	32	60		5	32	100
2	16	40		1	16	20
0	-24	0		1	16	20
0	-12	0		5	28	100
0	-28	0		1	12	20
0	-16	0		0	24	0
0	-12	0		0	-12	0
1	-28	20		2	12	40
1	-12	20		4	28	80
1	-28	20		1	12	20
0	-28	0		1	12	20
0	-16	0		2	24	40
0	-28	0		3	12	60
0	-24	0		1	16	20
0	-16	0		1	4	20
3	-12	60		3	28	60
0	-20	0		0	-20	0
0	-28	0		2	12	40
0	-12	0		3	28	60
0	-20	0		1	20	20
0	-24	0		1	16	20
0	-36	0		0	-36	0
0	-28	0		2	12	40
0	-24	0		1	16	20
0	-12	0		1	28	20
0	-28	0		0	-28	0
0	-24	0		3	16	60
1	-8	20		1	12	20
0	-32	0		0	-32	0
1	-16	20		2	24	40
3	12	60		2	12	40
0	-16	0		0	-16	0
0	-24	0		3	16	60
0	-28	0		4	12	80
6	24	120		3	24	60
0	4	0		0	24	0
0	-12	0		3	28	60
0	-12	0		0	8	0
0	-28	0		0	12	0
0	-20	0		1	20	20
0	-28	0		0	12	0
0	-24	0		2	16	40
0	-20	0		1	-20	20
1	-16	20		0	4	0
0	-16	0		5	24	100
0	-20	0		2	20	40
0	-24	0		2	16	40
0	-16	0		2	24	40
0	-16	0		3	24	60
1	-20	20		2	20	40
0	-20	0		3	20	60
0	-24	0		1	16	20
2	20	40		5	20	100
0	-24	0		0	16	0
0	-16	0		1	24	20
0	-20	0		2	20	40
0	-20	0		1	20	20
0	-28	0		0	12	0
0	-20	0		2	20	40
0	-16	0		4	24	80
1	-12	20		2	28	40
0	-28	0		2	12	40
1	-12	20		3	28	60
1	-16	20		3	24	60
0	-40	0		0	-40	0
0	-16	0		3	24	60
0	-24	0		0	16	0
1	-12	20		1	28	20
0	-20	0		2	20	40
0	-28	0		1	12	20
0	-16	0		0	24	0
4	8	80		1	28	20
0	-12	0		1	-12	20
0	-28	0		0	12	0
0	-28	0		2	12	40
2	-4	40		2	16	40
1	-20	20		3	20	60
0	-16	0		4	24	80
0	-28	0		0	12	0
0	-24	0		2	16	40
0	-28	0		3	12	60
0	-24	0		0	-24	0
0	-24	0		0	-4	0
0	-28	0		5	12	100
0	-28	0		3	12	60
3	-12	60		2	28	40
1	-16	20		2	24	40
0	-16	0		3	24	60
0	-24	0		0	16	0
1	-16	20		1	24	20
0	-20	0		2	20	40
0	-16	0		0	24	0
0	-24	0		0	16	0
0	-20	0		3	20	60
0	-28	0		2	12	40
1	-16	20		2	24	40
3	-12	60		4	28	80
0	-16	0		2	24	40
0	-20	0		0	20	0
1	-16	20		3	24	60
6	40	120		3	40	60
2	-20	40		0	0	0
0	-16	0		2	24	40
1	-12	20		1	28	20
1	-12	20		0	28	0
4	32	80		1	32	20
0	-12	0		0	28	0
0	-24	0		0	16	0
0	-28	0		1	12	20
0	-20	0		1	20	20
4	16	80		1	16	20
0	-12	0		2	28	40
0	-24	0		3	16	60
0	-24	0		1	16	20
0	-28	0		0	12	0
1	-12	20		1	28	20
0	-12	0		1	28	20
0	-20	0		1	20	20
0	-20	0		1	20	20
0	-24	0		1	16	20
0	-24	0		2	16	40
3	36	60		3	36	60
1	-28	20		1	12	20
0	-12	0		1	28	20
2	-12	40		4	28	80
0	-24	0		1	16	20
0	-16	0		0	24	0
1	-12	20		2	28	40
0	-12	0		3	28	60
0	-20	0		1	20	20
0	-20	0		1	20	20
0	-24	0		0	16	0
0	-28	0		0	-8	0
5	0	100		3	20	60
1	-12	20		3	28	60
0	-20	0		0	20	0
0	-28	0		1	12	20
0	28	0		0	28	0
0	-24	0		0	-24	0
0	-12	0		0	-12	0
0	-16	0		2	24	40
0	-28	0		1	12	20
0	-28	0		2	12	40
0	-16	0		5	24	100
0	-24	0		1	16	20
0	-4	0		1	16	20
0	-24	0		2	16	40
0	-12	0		3	28	60
0	-24	0		1	16	20
4	16	80		1	16	20
3	12	60		0	12	0
0	8	0		3	28	60
0	-28	0		2	12	40
0	-12	0		3	28	60
0	-20	0		1	20	20
0	-28	0		2	12	40
0	-20	0		0	20	0
0	-24	0		1	16	20
0	-12	0		2	28	40
0	-28	0		1	12	20
0	-24	0		2	16	40
0	-24	0		1	16	20
0	-20	0		0	20	0
1	-12	20		6	28	120
0	-16	0		1	24	20
0	-32	0		0	-32	0
0	-16	0		3	24	60
1	-12	20		2	28	40
0	-24	0		0	16	0
1	-16	20		1	24	20
0	-24	0		1	16	20
0	-16	0		2	24	40
0	-28	0		0	12	0
0	-16	0		3	24	60
0	-28	0		0	12	0
0	-16	0		3	24	60
0	-24	0		2	16	40
2	-16	40		2	24	40
0	-28	0		1	12	20
0	-16	0		3	24	60
1	32	20		0	32	0
0	-12	0		1	28	20
0	-28	0		1	12	20
0	-16	0		3	24	60
0	-20	0		2	20	40
0	-20	0		0	20	0
5	0	100		0	20	0
1	-16	20		1	24	20
0	-20	0		0	20	0
0	-24	0		1	16	20
0	-24	0		0	16	0
1	-12	20		2	8	40
0	-16	0		4	24	80
1	-12	20		1	28	20
0	-20	0		2	20	40
4	28	80		2	28	40
0	-20	0		3	20	60
2	4	40		2	24	40
0	-16	0		2	24	40
0	-28	0		1	12	20
0	-16	0		3	24	60
0	-16	0		1	24	20
0	-28	0		1	12	20
0	-20	0		0	-20	0
0	-28	0		1	12	20
0	-28	0		0	12	0
0	-20	0		2	20	40
0	-24	0		3	16	60
1	-12	20		5	28	100
0	-40	0		1	-40	20
0	-20	0		1	20	20
3	36	60		1	36	20
0	-16	0		0	-16	0
0	-28	0		1	12	20
0	-28	0		0	12	0
0	-28	0		1	12	20
0	-28	0		1	12	20
0	-20	0		2	20	40
1	-12	20		3	28	60
2	-12	40		1	28	20
0	-28	0		0	-28	0
0	-20	0		2	20	40
0	-24	0		1	16	20
0	-24	0		0	16	0
0	-12	0		0	28	0
0	-12	0		2	28	40
0	-36	0		1	-36	20
0	-12	0		3	28	60
0	-24	0		0	16	0
0	-28	0		1	12	20
1	-12	20		2	28	40
0	-20	0		0	20	0
0	-12	0		1	28	20
0	-20	0		1	0	20
0	-24	0		0	16	0
0	-20	0		1	20	20
1	-16	20		0	4	0
8	40	160		4	40	80
0	-12	0		2	28	40
0	-20	0		1	20	20
0	-24	0		0	-4	0
0	-16	0		3	24	60
0	-28	0		1	12	20
1	-12	20		1	28	20
0	-24	0		0	16	0
0	-20	0		2	20	40
0	-24	0		0	16	0
2	-12	40		1	28	20
0	-20	0		1	20	20
1	-8	20		0	12	0
0	-28	0		0	-8	0
7	20	140		2	20	40
0	-12	0		0	28	0
1	-16	20		3	24	60
0	-24	0		0	16	0
5	24	100		1	24	20
2	-20	40		1	20	20
0	-20	0		2	20	40
0	-16	0		0	24	0
0	-24	0		4	16	80
0	-16	0		3	24	60
0	-28	0		2	12	40
0	-16	0		0	24	0
0	-20	0		1	20	20
0	-20	0		2	20	40
0	-20	0		2	20	40
1	-16	20		0	-16	0
0	20	0		0	20	0
0	-36	0		1	-36	20
0	-24	0		3	16	60
0	-24	0		4	16	80
0	-20	0		0	-20	0
0	-28	0		2	12	40
0	-24	0		4	16	80
2	-8	40		3	12	60
0	-28	0		2	12	40
0	-12	0		1	28	20
2	16	40		3	16	60
0	-28	0		0	-28	0
0	-24	0		0	-4	0
0	-20	0		1	20	20
0	-24	0		3	16	60
0	-12	0		1	28	20
0	-20	0		3	20	60
1	-12	20		2	28	40
0	-16	0		1	24	20
1	-12	20		3	28	60
0	-16	0		2	24	40
0	-24	0		0	16	0
0	-32	0		0	-32	0
0	-20	0		2	20	40
0	-24	0		3	16	60
1	-16	20		3	24	60
1	-12	20		2	28	40
0	-20	0		1	20	20
0	-28	0		0	12	0
0	-28	0		0	12	0
1	12	20		3	12	60
3	32	60		3	32	60
2	-28	40		1	12	20
0	-16	0		3	24	60
0	-12	0		1	28	20
1	-20	20		3	20	60
0	-16	0		1	24	20
0	-20	0		1	20	20
0	-28	0		1	12	20
0	-28	0		0	12	0
0	-28	0		1	-8	20
0	-28	0		1	12	20
0	-20	0		3	20	60
0	-16	0		5	24	100
0	-20	0		2	20	40
3	40	60		4	40	80
0	-12	0		0	28	0
0	-16	0		2	24	40
0	-28	0		0	12	0
0	-20	0		0	20	0
0	-24	0		0	16	0
6	36	120		1	36	20
1	-24	20		1	16	20
0	-20	0		1	20	20
1	-12	20		2	28	40
0	-16	0		3	24	60
0	-20	0		1	20	20
0	-40	0		0	-40	0
0	-20	0		2	20	40
0	-28	0		2	12	40
0	-20	0		1	20	20
3	0	60		1	20	20
0	-16	0		2	24	40
0	-16	0		4	24	80
0	-20	0		0	20	0
0	-16	0		1	24	20
0	-16	0		0	24	0
0	-16	0		2	24	40
3	-4	60		0	16	0
0	-16	0		1	24	20
1	-12	20		3	28	60
5	24	100		2	24	40
0	-28	0		1	12	20
0	-16	0		2	24	40
0	-20	0		0	0	0
0	-24	0		1	16	20
1	8	20		1	28	20
0	-20	0		1	20	20
0	-12	0		0	-12	0
0	-12	0		3	28	60
3	28	60		1	28	20
0	-24	0		1	16	20
0	-16	0		1	4	20
0	-24	0		3	16	60
1	-12	20		4	28	80
1	-28	20		1	12	20
0	-12	0		0	28	0
1	-12	20		0	28	0
0	-28	0		0	12	0
0	-24	0		0	16	0
1	-12	20		1	28	20
0	-12	0		1	8	20
0	-16	0		2	24	40
0	-16	0		2	24	40
0	-28	0		1	12	20
1	-12	20		3	28	60
1	4	20		1	24	20
0	-24	0		1	16	20
0	-24	0		2	16	40
0	-24	0		1	16	20
0	-20	0		0	20	0
1	-12	20		1	28	20
0	-24	0		1	16	20
0	-24	0		1	16	20
1	-12	20		1	28	20
0	-28	0		0	12	0
0	-28	0		1	12	20
0	-28	0		0	12	0
0	-24	0		1	16	20
0	-28	0		0	12	0
0	-24	0		2	-24	40
2	-12	40		0	28	0
0	-12	0		0	28	0
0	-24	0		0	16	0
0	-28	0		2	12	40
0	-16	0		2	24	40
0	-28	0		0	12	0
0	-16	0		4	24	80
0	-12	0		1	-12	20
0	-20	0		4	20	80
0	-28	0		2	12	40
0	-28	0		0	12	0
0	-24	0		1	16	20
0	-28	0		4	12	80
1	-12	20		0	28	0
0	-12	0		2	28	40
0	-12	0		1	28	20
0	-12	0		1	28	20
0	-24	0		1	16	20
0	-16	0		2	24	40
0	-20	0		2	20	40
0	-28	0		0	12	0
2	0	40		3	20	60
0	-20	0		0	20	0
0	-28	0		0	-28	0
0	-28	0		2	12	40
0	-16	0		1	4	20
0	-24	0		3	16	60
1	-12	20		5	28	100
0	-24	0		1	-24	20
2	20	40		2	20	40
1	-24	20		1	16	20
0	-20	0		1	20	20
0	-12	0		2	28	40
1	-16	20		0	24	0
0	-20	0		0	20	0
0	-16	0		2	24	40
0	-20	0		3	20	60
0	-24	0		3	16	60
2	-12	40		2	28	40
0	-16	0		2	24	40
1	28	20		3	28	60
0	-28	0		2	12	40
0	-28	0		1	12	20
1	-16	20		3	24	60
0	-24	0		4	16	80
0	-12	0		1	28	20
0	-20	0		0	20	0
4	16	80		0	16	0
3	-12	60		2	28	40
0	-12	0		2	28	40
0	-24	0		1	16	20
0	-16	0		1	24	20
0	-28	0		0	-8	0
2	-4	40		1	16	20
0	-32	0		0	-32	0
0	-20	0		2	20	40
0	-16	0		2	24	40
0	-24	0		1	16	20
0	-28	0		1	12	20
0	-20	0		4	20	80
1	-16	20		4	24	80
2	-12	40		1	8	20
0	-24	0		0	-4	0
2	-12	40		2	28	40
3	12	60		1	12	20
0	-16	0		2	24	40
3	8	60		1	28	20
0	-24	0		1	16	20
0	-28	0		0	12	0
4	32	80		2	32	40
0	-24	0		0	16	0
3	36	60		1	36	20
0	-12	0		4	28	80
0	-20	0		5	20	100
0	-16	0		1	24	20
2	-12	40		2	28	40
0	-28	0		0	12	0
0	-16	0		1	24	20
1	-12	20		1	28	20
1	-24	20		1	16	20
0	-8	0		0	12	0
0	-24	0		1	16	20
0	-16	0		0	-16	0
0	-28	0		1	12	20
0	-16	0		3	24	60
0	-24	0		1	16	20
0	-20	0		0	-20	0
0	-20	0		2	20	40
0	-40	0		0	-40	0
0	-28	0		3	12	60
0	-28	0		2	12	40
0	-20	0		2	20	40
0	-20	0		1	0	20
1	-16	20		2	24	40
0	-24	0		4	16	80
0	-20	0		2	20	40
1	-16	20		1	24	20
0	-36	0		0	-36	0
1	-12	20		2	28	40
0	-24	0		1	16	20
0	-28	0		2	12	40
1	-12	20		4	28	80
1	-28	20		1	12	20
0	-20	0		2	20	40
4	24	80		3	24	60
1	-20	20		2	20	40
0	-28	0		1	12	20
0	-24	0		3	16	60
1	-16	20		2	24	40
0	-24	0		1	16	20
1	-20	20		1	20	20
0	-20	0		1	20	20
0	-24	0		1	16	20
1	-12	20		1	28	20
1	-16	20		0	24	0
0	-20	0		1	20	20
1	-16	20		1	24	20
0	-12	0		1	28	20
0	-28	0		0	12	0
5	40	100		2	40	40
0	-12	0		3	28	60
0	-20	0		1	20	20
0	4	0		0	24	0
0	-20	0		6	20	120
0	8	0		2	28	40
5	32	100		4	32	80
1	-16	20		1	24	20
0	-28	0		1	12	20
0	-20	0		1	20	20
0	-20	0		3	20	60
0	-24	0		1	16	20
0	-28	0		0	12	0
0	-16	0		1	4	20
0	-16	0		4	24	80
0	-28	0		1	12	20
0	-24	0		1	16	20
1	-16	20		2	24	40
0	-28	0		2	12	40
0	-20	0		2	20	40
0	-16	0		1	-16	20
0	-24	0		4	16	80
0	-16	0		1	24	20
0	-20	0		3	20	60
0	-20	0		3	20	60
0	-28	0		2	12	40
0	-24	0		1	16	20
0	-24	0		2	16	40
2	-4	40		5	16	100
4	20	80		3	20	60
1	-20	20		1	20	20
0	-24	0		2	16	40
0	-16	0		0	24	0
0	-16	0		0	24	0
0	-20	0		1	-20	20
1	-12	20		2	28	40
1	-28	20		1	12	20
0	-20	0		2	20	40
0	-20	0		2	20	40
0	-24	0		1	16	20
0	-16	0		1	24	20
2	-12	40		3	28	60
2	28	40		4	28	80
1	-16	20		0	24	0
0	-28	0		1	12	20
0	-16	0		0	24	0
0	-12	0		0	-12	0
0	-28	0		1	12	20
1	-12	20		1	28	20
0	-8	0		3	12	60
1	-12	20		2	28	40
0	-12	0		4	28	80
0	-12	0		1	28	20
0	-24	0		0	-4	0
0	-16	0		3	24	60
0	-20	0		1	20	20
0	-12	0		4	28	80
1	-16	20		1	24	20
0	-40	0		0	-40	0
0	-24	0		1	16	20
0	-24	0		0	16	0
3	4	60		0	24	0
1	-12	20		1	28	20
0	-28	0		1	12	20
0	-16	0		3	24	60
0	-28	0		2	12	40
7	36	140		1	36	20
1	-28	20		0	12	0
0	-36	0		0	-36	0
1	-12	20		4	28	80
0	-20	0		6	20	120
0	-24	0		0	16	0
1	-12	20		3	28	60
1	-12	20		4	28	80
0	-28	0		1	-8	20
0	-20	0		3	20	60
0	-12	0		1	28	20
1	-32	20		0	-32	0
0	-24	0		2	16	40
0	-20	0		3	20	60
0	-24	0		1	16	20
0	-20	0		1	20	20
0	-16	0		3	24	60
0	-20	0		3	20	60
0	-24	0		1	16	20
1	-16	20		3	24	60
2	-12	40		0	28	0
0	-28	0		1	12	20
4	12	80		2	12	40
1	-24	20		4	16	80
0	-20	0		2	20	40
0	-28	0		1	12	20
1	0	20		1	20	20
0	-16	0		1	24	20
0	-20	0		1	20	20
0	-28	0		0	12	0
2	-16	40		3	24	60
0	-24	0		1	16	20
0	-28	0		2	-28	40
7	24	140		3	24	60
3	-28	60		1	12	20
1	-12	20		4	28	80
0	-12	0		0	28	0
0	-16	0		1	24	20
0	-12	0		1	28	20
0	-28	0		2	12	40
0	-24	0		0	-24	0
5	16	100		1	16	20
1	-12	20		4	28	80
0	-20	0		1	20	20
0	-28	0		1	12	20
1	-16	20		0	24	0
0	-20	0		1	0	20
0	-16	0		4	24	80
10	40	200		2	40	40
1	-28	20		1	12	20
0	-24	0		0	16	0
1	-12	20		2	28	40
1	-24	20		1	16	20
0	-24	0		1	16	20
0	-12	0		2	28	40
0	-20	0		1	20	20
0	-28	0		0	12	0
0	-24	0		1	16	20
0	-12	0		0	8	0
0	-16	0		6	24	120
0	-12	0		5	28	100
0	-20	0		4	20	80
0	-12	0		2	28	40
0	-24	0		1	-4	20
0	-28	0		3	12	60
0	-28	0		1	12	20
0	-16	0		0	24	0
1	-12	20		2	28	40
1	-20	20		2	20	40
3	12	60		2	12	40
0	-16	0		3	24	60
0	-20	0		0	-20	0
7	36	140		3	36	60
1	-12	20		4	28	80
2	8	40		2	28	40
2	-28	40		2	12	40
0	-16	0		4	24	80
0	-28	0		2	12	40
2	4	40		1	24	20
2	-16	40		0	24	0
0	-28	0		0	12	0
0	-32	0		0	-32	0
0	-24	0		1	16	20
0	-20	0		2	20	40
0	-24	0		3	16	60
0	-24	0		3	16	60
0	-20	0		4	20	80
0	-28	0		2	12	40
4	16	80		0	16	0
0	-20	0		3	20	60
0	-20	0		2	20	40
3	32	60		3	32	60
0	-24	0		1	16	20
0	-20	0		1	20	20
0	-20	0		1	0	20
0	-12	0		3	28	60
0	-12	0		1	8	20
0	-28	0		1	12	20
0	-28	0		0	12	0
0	-16	0		3	24	60
2	-8	40		1	12	20
1	-12	20		2	28	40
0	-16	0		4	24	80
2	28	40		2	28	40
2	-12	40		1	28	20
0	-16	0		0	24	0
0	-24	0		0	16	0
1	-12	20		1	-12	20
0	-28	0		1	12	20
0	-20	0		3	20	60
1	-12	20		3	28	60
0	-24	0		2	16	40
0	-24	0		1	16	20
0	-24	0		1	16	20
0	-36	0		1	-36	20
0	-24	0		2	16	40
0	-24	0		0	16	0
1	-16	20		2	24	40
0	-24	0		1	16	20
1	-16	20		0	24	0
1	-12	20		3	28	60
[truncated: 1,632 more rows]

## Sheet: Figure 1F
	Threshold ILD, Hrp -20dB	Threshold ILD, Hrp +20dB
	32	32
	-16	0
	28	32
	-4	4
	0	8
	-4	12
	8	16
	-20	-12
	-20	-16
	-28	-20
	-16	-12
	-24	-24
	-24	-8

## Sheet: Figure 2A
Spike counts to ILD -20 dB during HPR -20dB															Spike counts to ILD +20 dB during HPR +20dB
neuron1	neuron2	neuron3	neuron4	neuron5	neuron6	neuron7	neuron8	neuron9	neuron10	neuron11	neuron12	neuron13			neuron1	neuron2	neuron3	neuron4	neuron5	neuron6	neuron7	neuron8	neuron9	neuron10	neuron11	neuron12	neuron13
0	0	0	0	0	0	0	3	2	2	0	1	3			0	0	0	3	1	0	0	6	3	5	7	7	9
0	0	0	0	0	0	0	1	1	3	1	3	4			0	3	0	5	3	2	0	5	6	5	10	9	10
0	0	0	0	0	0	0	2	4	4	0	2	3			0	0	0	1	0	0	1	4	4	3	5	6	9
0	0	0	0	0	2	0	2	2	3	1	6	4			0	2	0	5	2	1	1	5	3	6	6	7	9
0	0	0	0	0	0	0	0	2	2	1	4	3			0	4	0	5	1	0	1	2	1	2	6	6	14
0	0	0	0	0	1	0	1	1	4	1	7	6			0	5	0	4	3	1	1	5	4	7	9	7	8
0	0	0	1	0	0	0	1	1	0	2	6	6			0	2	0	7	1	1	0	7	7	8	10	9	8
0	0	0	0	0	0	0	1	1	1	2	3	5			0	2	0	5	2	1	0	1	2	4	5	7	10
0	0	0	1	0	0	0	0	1	2	0	3	3			0	2	0	1	2	1	0	4	6	2	4	9	9
0	0	0	0	0	0	0	0	0	4	2	5	3			0	2	0	1	0	1	0	5	1	2	6	8	6
0	1	0	2	0	1	1	1	2	2	2	4	6			0	2	0	1	1	0	0	4	3	5	7	7	11
0	1	0	1	0	0	0	0	0	2	1	5	3			0	1	0	1	0	0	0	1	2	2	8	5	9
0	0	0	0	0	0	0	0	1	1	1	1	4			0	1	0	3	2	0	0	3	1	2	5	5	7
0	0	0	0	0	0	0	1	1	0	0	2	3			0	1	0	1	2	0	0	1	5	3	10	9	10
0	0	0	0	0	1	0	1	1	3	2	3	6			0	1	0	3	3	0	0	4	0	2	5	2	9
0	0	0	1	2	4	0	1	1	0	4	2	6			0	6	0	5	1	1	0	8	4	5	6	12	10
0	0	0	0	0	0	0	0	0	1	1	1	4			0	1	0	4	0	0	0	7	1	2	11	9	9
0	0	0	0	0	0	0	0	2	1	1	0	6			0	3	0	4	2	0	0	5	1	5	11	8	14
0	0	0	0	0	1	0	1	0	1	0	2	2			0	2	0	3	2	0	1	3	3	3	8	8	12
0	0	0	0	0	0	0	0	1	3	0	3	1			0	3	0	1	2	0	0	3	4	2	6	9	10
0	0	0	0	0	0	0	0	0	1	0	1	1			0	3	0	2	1	1	0	5	2	3	8	9	11
0	1	0	2	2	0	0	1	0	1	3	3	6			0	3	0	0	2	0	0	5	5	2	8	5	8
0	0	0	1	1	0	0	0	1	1	0	2	1			0	1	0	1	1	1	0	3	1	4	6	7	10
0	0	0	1	0	1	0	0	0	3	0	4	5			0	2	0	4	1	0	0	2	1	4	9	8	11
0	0	0	0	0	1	0	1	3	4	3	2	1			0	2	0	4	0	1	0	3	2	2	6	9	10
0	0	0	0	0	0	0	1	0	1	2	2	3			0	1	0	1	3	0	0	5	4	2	9	10	6
0	0	0	0	0	0	0	1	1	3	3	4	2			0	6	0	2	1	0	0	3	2	4	6	11	8
0	0	0	1	0	0	0	0	1	4	1	4	2			0	3	0	3	2	1	0	4	3	3	5	8	9
0	0	0	0	0	0	0	2	1	3	0	4	4			0	3	0	1	2	0	1	5	1	4	8	11	11
0	0	0	0	0	0	0	0	0	2	0	3	4			0	1	0	1	3	1	0	3	5	5	7	6	9
0	0	0	0	0	0	0	0	1	2	1	2	4			0	3	0	1	1	0	1	4	1	6	5	5	8
0	0	0	0	0	1	0	0	1	3	2	2	2			0	2	0	2	1	1	0	3	3	2	6	6	12
0	0	0	1	0	0	0	0	0	0	0	2	2			0	1	0	2	1	0	0	3	4	4	6	5	12
0	0	0	0	1	1	0	0	1	2	2	1	4			0	1	0	2	0	0	0	3	1	5	5	4	11
0	0	0	0	0	0	0	0	2	1	3	4	4			0	1	0	3	2	2	0	2	1	2	6	4	11
0	0	0	0	0	0	0	0	2	2	0	3	2			0	1	0	4	1	0	1	2	1	3	8	6	7
0	0	0	0	0	0	0	0	1	1	2	0	3			0	4	0	1	2	0	2	6	3	4	7	11	9
0	1	0	0	0	1	0	0	1	0	0	0	3			0	2	0	2	1	0	0	4	2	3	8	10	9
0	0	0	0	0	1	0	0	1	0	1	0	3			0	2	0	4	1	0	0	6	1	3	7	9	8
0	0	0	0	0	0	0	1	2	1	0	2	3			0	4	0	4	2	1	0	4	2	2	7	8	13
0	0	0	1	0	0	0	0	0	2	2	2	4			0	3	0	3	1	2	0	5	2	4	7	9	10
0	0	0	1	1	1	0	2	1	0	3	6	7			0	2	0	3	4	0	0	3	3	2	7	6	15
0	0	0	0	0	0	0	0	0	3	2	0	8			0	1	0	2	0	0	0	2	3	3	6	5	10
0	0	0	0	1	1	0	0	1	2	1	0	4			0	3	0	2	0	1	0	6	3	3	8	5	13
0	0	0	0	0	0	0	0	0	1	0	0	1			0	2	0	3	1	1	0	3	1	4	9	7	8
0	0	0	1	0	0	0	0	2	2	1	2	5			0	3	0	4	0	1	0	7	7	6	6	6	11
0	0	0	1	0	0	0	1	1	2	0	3	2			0	0	0	3	0	0	0	4	4	4	9	7	9
0	1	0	0	0	0	0	0	0	2	3	2	5			0	2	0	4	1	2	1	3	3	5	8	7	7
0	0	0	0	0	0	0	1	0	3	0	3	6			0	3	0	2	2	2	0	8	4	5	12	6	8
0	1	0	0	0	1	0	0	0	2	1	4	5			0	2	0	2	0	0	0	4	3	3	7	6	9
0	0	0	0	0	1	0	0	0	2	1	1	4			0	2	0	1	0	1	0	1	1	4	7	5	5
0	0	0	0	0	0	0	0	1	2	2	0	5			0	1	0	3	2	0	0	3	1	6	6	6	9
0	0	0	0	0	0	0	2	2	2	0	2	6			0	3	0	3	0	0	0	2	3	6	9	9	9
0	0	0	0	0	0	0	0	3	3	0	4	5			0	3	0	6	0	0	0	4	4	6	7	7	7
0	0	0	0	0	0	0	0	1	4	0	3	6			0	3	0	4	0	1	0	3	4	3	7	11	11
0	1	0	0	1	0	0	0	1	4	0	4	3			0	1	0	3	2	2	0	2	1	5	6	7	12
0	0	0	0	0	0	0	0	1	3	2	3	4			0	2	0	2	2	1	0	3	3	3	7	6	8
0	0	0	1	0	1	0	2	1	2	0	2	3			0	3	0	3	2	2	1	8	7	7	13	9	5
0	0	0	0	0	0	0	0	1	3	0	0	5			0	3	0	3	0	0	0	5	1	5	8	10	10
0	0	0	0	1	1	0	0	1	3	2	1	5			0	5	0	3	0	0	0	7	3	2	7	10	9
0	0	0	0	0	0	0	0	1	4	0	1	5			0	3	0	3	0	0	0	6	4	3	7	8	11
0	0	0	1	1	1	0	1	1	2	4	4	6			0	1	0	5	1	0	0	4	4	6	7	6	8
0	1	0	0	0	1	0	0	0	0	3	3	2			0	4	0	0	1	1	1	2	2	3	7	5	13
0	0	0	1	0	0	0	0	2	2	0	1	4			0	1	1	6	1	2	1	1	3	5	9	7	12
0	0	0	1	0	1	0	1	0	0	0	3	5			0	2	0	5	3	0	0	8	2	1	6	7	10
0	0	0	0	0	0	0	0	0	4	2	2	2			0	2	0	1	2	1	1	4	2	2	6	8	9
0	0	0	0	0	0	0	1	0	2	1	2	6			0	4	0	3	1	0	0	1	0	2	10	6	9
0	0	0	0	0	0	1	0	0	3	2	2	3			0	1	0	1	2	1	0	3	2	3	6	5	11
0	0	0	0	0	0	0	0	1	1	2	1	1			0	2	0	0	0	1	0	2	2	3	9	7	12
0	0	0	0	0	0	0	0	0	2	2	1	4			0	2	0	1	1	1	0	4	3	2	5	7	9
0	0	0	1	0	0	0	2	2	1	4	2	7			0	1	0	2	1	0	0	4	3	4	7	9	12
0	0	0	1	0	0	0	1	1	1	1	2	4			0	1	0	1	3	1	0	5	5	5	4	5	8
0	1	0	1	0	1	0	4	3	1	5	5	6			0	2	0	0	1	1	0	3	2	6	6	5	10
0	0	0	1	0	0	0	2	1	2	2	3	5			0	1	0	2	2	0	0	2	1	2	5	4	7
0	0	0	0	0	0	0	0	2	4	1	3	5			0	1	0	2	0	0	0	1	0	7	5	7	8

## Sheet: Figure 2B
	HPR +20dB
		-40 dB	-36 dB	-32 dB	-28 dB	-24 dB	-20 dB	-16 dB	-12 dB	-8 dB	-4 dB	0 dB	4 dB	8 dB	12 dB	16 dB	20 dB	24 dB	28 dB	32 dB	36 dB	40 dB
	0	0.412821	0.394872	0.367609	0.413437	0.419023	0.431877	0.428205	0.4	0.417949	0.386598	0.405128	0.416021	0.422977	0.351773	0.330187	0.299049	0.284378	0.248872	0.220994	0.14011	0.19943
	1	0.24359	0.225641	0.210797	0.24031	0.213368	0.203085	0.179487	0.210256	0.2	0.157216	0.184615	0.157623	0.154047	0.153596	0.142947	0.13012	0.120851	0.126112	0.0994475	0.142857	0.145299
	2	0.133333	0.182051	0.226221	0.162791	0.136247	0.174807	0.166667	0.130769	0.15641	0.110825	0.112821	0.103359	0.0835509	0.11963	0.115012	0.118199	0.106113	0.10303	0.0911602	0.14011	0.11396
	3	0.0769231	0.0794872	0.066838	0.0568475	0.0848329	0.0565553	0.0871795	0.1	0.0615385	0.100515	0.0923077	0.0723514	0.078329	0.0881618	0.0934944	0.0990488	0.101756	0.0960671	0.0828729	0.0796703	0.0968661
	4	0.0538462	0.0641026	0.033419	0.0361757	0.0616967	0.0616967	0.0666667	0.0461538	0.0615385	0.0670103	0.0769231	0.0671835	0.0652742	0.0670579	0.0687052	0.0715282	0.0922722	0.0969697	0.116022	0.0961538	0.0769231
	5	0.0307692	0.0179487	0.033419	0.0335917	0.0282776	0.0205656	0.0282051	0.0615385	0.0435897	0.0618557	0.0435897	0.0749354	0.0574413	0.0551948	0.0622877	0.0679772	0.0735615	0.07853	0.0828729	0.0906593	0.0940171
	6	0.0179487	0.0128205	0.0257069	0.0232558	0.0257069	0.0102828	0.0179487	0.0179487	0.0282051	0.0360825	0.0461538	0.0335917	0.0365535	0.0503247	0.0538568	0.0589727	0.057542	0.0667956	0.0856354	0.123626	0.0883191
	7	0.0179487	0.00769231	0.0205656	0.0155039	0.0154242	0.0257069	0.0205128	0.00769231	0.025641	0.0386598	0.0128205	0.0103359	0.0313316	0.0392108	0.0451743	0.0499683	0.0535691	0.0597034	0.0497238	0.0604396	0.042735
	8	0.00769231	0.0102564	0.00514139	0.0103359	0.0128535	0.0102828	0.00512821	0.0179487	0.0025641	0.0231959	0.0102564	0.0361757	0.0339426	0.0285964	0.0353593	0.042993	0.0416506	0.050677	0.0635359	0.0357143	0.034188
	9	0.00512821	0.00512821	0.0102828	0.00775194	0.00257069	0.00514139	0	0.00769231	0.0025641	0.0180412	0.0153846	0.0284238	0.0365535	0.0464535	0.052976	0.0621433	0.0683071	0.0732431	0.107735	0.0906593	0.108262
	HPR -20dB
		-40 dB	-36 dB	-32 dB	-28 dB	-24 dB	-20 dB	-16 dB	-12 dB	-8 dB	-4 dB	0 dB	4 dB	8 dB	12 dB	16 dB	20 dB	24 dB	28 dB	32 dB	36 dB	40 dB
	0	0.679487	0.635897	0.661538	0.63532	0.603785	0.571987	0.517772	0.463328	0.40617	0.39895	0.340541	0.417344	0.327027	0.266854	0.239316	0.225146	0.202417	0.292398	0.203704	0.161812	0.242718
	1	0.187179	0.205128	0.169231	0.192477	0.183028	0.162657	0.161109	0.153422	0.11054	0.0971129	0.108108	0.119241	0.108108	0.101124	0.122507	0.125731	0.0906344	0.0672515	0.095679	0.0809061	0.0873786
	2	0.0846154	0.0769231	0.074359	0.0791402	0.103541	0.106362	0.100037	0.109342	0.11054	0.0787402	0.0783784	0.0921409	0.108108	0.0926966	0.0797721	0.0818713	0.0936556	0.102339	0.0864198	0.110032	0.10356
	3	0.0179487	0.0384615	0.0435897	0.0405471	0.0482295	0.0661863	0.080127	0.0822824	0.105398	0.0997375	0.0702703	0.0921409	0.0756757	0.0926966	0.0712251	0.0497076	0.0755287	0.0789474	0.0987654	0.0873786	0.0614887
	4	0.0153846	0.0205128	0.0282051	0.0260137	0.0282051	0.0420076	0.0611946	0.0596302	0.0951157	0.104987	0.1	0.0569106	0.0648649	0.0926966	0.0683761	0.0847953	0.0694864	0.0584795	0.0802469	0.0647249	0.0776699
	5	0.0102564	0.0153846	0.0025641	0.0136786	0.0161172	0.0280865	0.0372542	0.0486103	0.0437018	0.0656168	0.0756757	0.0487805	0.0891892	0.0870787	0.105413	0.0789474	0.0694864	0.0760234	0.0462963	0.0614887	0.0841424
	6	0.00512821	0.0025641	0.0102564	0.0073278	0.0105006	0.0127	0.0245511	0.0340394	0.0488432	0.023622	0.0783784	0.0569106	0.0783784	0.0786517	0.0883191	0.0760234	0.060423	0.0526316	0.0740741	0.0614887	0.0647249
	7	0	0.0025641	0.00769231	0.00293112	0.0043956	0.00561729	0.0111152	0.0246112	0.0411311	0.0367454	0.0486486	0.0460705	0.0459459	0.0702247	0.0740741	0.0877193	0.108761	0.0701754	0.0925926	0.10356	0.0614887
	8	0	0.0025641	0.0025641	0.00183195	0.0013431	0.00354134	0.0046415	0.0139586	0.0154242	0.0367454	0.0486486	0.0243902	0.0405405	0.0505618	0.0569801	0.0847953	0.0876133	0.0760234	0.0895062	0.0906149	0.0711974
	9	0	0	0	0.00073278	0.000854701	0.000854805	0.00219861	0.0107751	0.0231362	0.0577428	0.0513514	0.0460705	0.0621622	0.0674157	0.0940171	0.105263	0.141994	0.125731	0.132716	0.177994	0.145631

## Sheet: Figure 2C
	HPR +20dB
		-40 dB	-36 dB	-32 dB	-28 dB	-24 dB	-20 dB	-16 dB	-12 dB	-8 dB	-4 dB	0 dB	4 dB	8 dB	12 dB	16 dB	20 dB	24 dB	28 dB	32 dB	36 dB	40 dB
	0	0.233333	0.2	0.133333	0.2	0.133333	0.166667	0.133333	0.0333333	0.1	0	0	0	0.1	0	0.0047619	0	0.0142857	0.0142857	0	0	0.1
	1	0.6	0.6	0.566667	0.533333	0.633333	0.566667	0.666667	0.666667	0.766667	0.3	0.566667	0.4	0.133333	0.0873016	0.0380952	0.0031746	0	0	0	0	0
	2	0.166667	0.2	0.3	0.2	0.2	0.266667	0.2	0.3	0.133333	0.633333	0.433333	0.533333	0.5	0.653968	0.52381	0.35873	0.179365	0.047619	0	0	0
	3	0	0	0	0.0666667	0.0333333	0	0	0	0	0.0666667	0	0.0666667	0.266667	0.225397	0.349206	0.5	0.611111	0.592063	0.333333	0.2	0.0666667
	4	0	0	0	0	0	0	0	0	0	0	0	0	0	0.0285714	0.068254	0.120635	0.144444	0.296825	0.533333	0.633333	0.4
	5	0	0	0	0	0	0	0	0	0	0	0	0	0	0.0031746	0.015873	0.0174603	0.0444444	0.0333333	0.1	0.166667	0.266667
	6	0	0	0	0	0	0	0	0	0	0	0	0	0	0.0015873	0	0	0.00634921	0.00952381	0.0333333	0	0.166667
	7	0	0	0	0	0	0	0	0	0	0	0	0	0	0	0	0	0	0.00634921	0	0	0
	8	0	0	0	0	0	0	0	0	0	0	0	0	0	0	0	0	0	0	0	0	0
	9	0	0	0	0	0	0	0	0	0	0	0	0	0	0	0	0	0	0	0	0	0
	HPR -20dB
		-40 dB	-36 dB	-32 dB	-28 dB	-24 dB	-20 dB	-16 dB	-12 dB	-8 dB	-4 dB	0 dB	4 dB	8 dB	12 dB	16 dB	20 dB	24 dB	28 dB	32 dB	36 dB	40 dB
	0	0.9	0.766667	0.866667	0.820635	0.728571	0.509524	0.198413	0.0539683	0	0	0	0.1	0	0	0	0	0	0.1	0	0	0.103448
	1	0.1	0.233333	0.0666667	0.149206	0.242857	0.447619	0.719048	0.666667	0.366667	0.0666667	0	0.0333333	0.0333333	0	0	0	0	0	0	0	0
	2	0	0	0.0666667	0.0269841	0.0238095	0.0396825	0.0777778	0.260317	0.533333	0.666667	0.3	0.366667	0.266667	0.0333333	0	0	0	0	0	0	0
	3	0	0	0	0.0031746	0.0047619	0.0031746	0.0047619	0.0126984	0.1	0.266667	0.433333	0.4	0.4	0.333333	0.1	0.133333	0.0333333	0.0666667	0.0333333	0	0
	4	0	0	0	0	0	0	0	0.0031746	0	0	0.266667	0.0333333	0.266667	0.533333	0.666667	0.4	0.166667	0.2	0.3	0.1	0.103448
	5	0	0	0	0	0	0	0	0.0015873	0	0	0	0.0333333	0	0.0666667	0.233333	0.233333	0.466667	0.433333	0.266667	0.333333	0.206897
	6	0	0	0	0	0	0	0	0.0015873	0	0	0	0.0333333	0.0333333	0.0333333	0	0.166667	0.233333	0.166667	0.233333	0.266667	0.275862
	7	0	0	0	0	0	0	0	0	0	0	0	0	0	0	0	0.0333333	0.0666667	0	0.133333	0.166667	0.206897
	8	0	0	0	0	0	0	0	0	0	0	0	0	0	0	0	0.0333333	0.0333333	0.0333333	0	0.133333	0.0344828
	9	0	0	0	0	0	0	0	0	0	0	0	0	0	0	0	0	0	0	0.0333333	0	0.0689655

## Sheet: Figure 3A
ILD	Rep 1	Rep 2	Rep 3	Rep 4	Rep 5	Rep 6	Rep 7	Rep 8	Rep 9	Rep 10
-40	33.0667	26.8	19.7333	29.0667	17.7333	27.0667	27.8667	29.3333	28.2667	21.0667
-36	22	15.0667	19.8667	17.0667	15.4667	20.5333	16	18.9333	17.6	13.3333
-32	14.5333	12.1333	14.5333	17.2	10.9333	14.2667	14.9333	20.4	18.1333	14.1333
-28	15.8667	13.4667	9.86667	12.2667	4.53333	14.2667	9.33333	14.1333	11.4667	14.1333
-24	11.7333	7.46667	9.2	6.53333	6.8	7.6	6	11.0667	8.66667	3.2
-20	6.13333	1.06667	1.46667	2.93333	8.93333	2.13333	0.533333	6	2	6.4
-16	4.66667	4.93333	5.86667	4.93333	11.0667	5.2	4.93333	4.93333	6.93333	8.13333
-12	7.86667	7.06667	10	6.93333	10.4	7.6	6.66667	5.2	7.6	6.8
-8	9.2	4.4	3.6	5.2	5.33333	3.06667	3.46667	3.2	6	8.4
-4	9.33333	6.66667	8.66667	6.93333	7.2	9.33333	7.73333	6.93333	10.6667	12.1333
0	11.8667	12.9333	12.5333	12.1333	14.5333	12.1333	11.3333	11.3333	15.8667	20.1333
4	16	14.2667	14.8	16.6667	16.5333	13.7333	12.5333	14.4	13.7333	15.0667
8	18	17.4667	19.8667	19.6	20.2667	20.6667	19.4667	15.7333	20.9333	17.2
12	16.5333	12	10.2667	17.3333	11.8667	8.26667	12.2667	12.6667	13.7333	18.5333
16	22	20.1333	20.6667	18	18.2667	21.3333	16.9333	21.0667	18.1333	22.1333
20	28	33.8667	31.0667	27.2	34.5333	32.2667	31.0667	37.4667	32.8	37.4667
24	26.8	29.6	28.6667	21.7333	24.5333	30.8	30.1333	32.5333	31.0667	21.3333
28	42.8	42.2667	37.4667	27.4667	38	35.2	39.8667	35.3333	44.1333	46.5333
32	33.7333	41.4667	36.4	35.7333	35.0667	30.4	38	38.1333	38	33.0667
36	35.3333	36.4	28.4	31.8667	40.4	32.5333	40.5333	45.0667	33.6	37.4667
40	38.9333	40.2667	34.1333	31.4667	41.0667	35.8667	43.8667	39.6	35.3333	42.9333

## Sheet: Figure 3B
ILD	Rep 1	Rep 2	Rep 3	Rep 4	Rep 5	Rep 6	Rep 7	Rep 8	Rep 9	Rep 10
-40	24.1333	36.9333	28.6667	31.2	28.6667	39.7333	33.6	26.5333	38.4	31.2
-36	20.6667	24.1333	23.7333	24.2667	19.6	31.7333	38	21.3333	35.0667	25.6
-32	21.7333	30.6667	23.7333	28.8	23.0667	27.7333	37.6	24.4	32.1333	26.6667
-28	25.8667	24.5333	32.4	28.9333	28.4	41.6	22.2667	35.2	30.8	28.8
-24	14.9333	23.8667	14.6667	17.6	15.8667	21.2	27.7333	16	18.5333	17.8667
-20	17.4667	23.3333	16	18.8	16.9333	20.2667	24.9333	19.0667	20.8	20
-16	14	17.3333	14	17.7333	14	18.6667	23.6	14	17.2	18.8
-12	13.7333	16.9333	13.7333	19.6	13.7333	16.5333	19.3333	13.7333	15.3333	20.6667
-8	14.1333	15.2	14.5333	17.8667	14.1333	14.8	18.2667	14.1333	14	17.8667
-4	6.4	10.8	11.6	13.6	9.6	8.66667	9.46667	8.8	10	14.9333
0	14.4	7.46667	9.73333	9.73333	8.66667	8	9.2	10.5333	8	13.6
4	9.73333	10.1333	11.7333	11.7333	10.1333	12.8	10	10.1333	11.3333	11.4667
8	10.6667	20.2667	13.4667	9.33333	10.4	17.7333	15.6	10.9333	14.6667	10.6667
12	14.4	18.9333	10.5333	10.9333	11.3333	14.5333	17.3333	11.0667	20.6667	10.1333
16	20.2667	19.7333	5.2	13.3333	7.33333	16.2667	24.5333	4.13333	20.5333	11.3333
20	17.6	29.2	7.06667	27.0667	15.6	18.4	23.2	15.8667	29.7333	15.6
24	24.9333	31.3333	9.6	20	20.6667	27.4667	27.6	11.4667	36.8	21.0667
28	18.5333	34.4828	5.06667	32.6667	23.6	9.86667	31.0667	22.1333	31.8667	40.8
32	28.2667	32.4	23.0667	26.4	37.2	20.1333	22.8	25.0667	22.8	33.7333
36	29.2	33.7333	25.0667	46.4	37.8667	24.5333	20.8	34.2667	46.5333	35.6
40	23.1724	26.4	24.2667	34.3448	27.4483	23.0345	28.8	30.8966	27.1724	34

## Sheet: Figure 3C
	HRP +20dB
		neuron1	neuron2	neuron3	neuron4	neuron5	neuron6	neuron7	neuron8	neuron9	neuron10	neuron11	neuron12	neuron13	ILD
	0		0.29817		0.313521	0.140876	0.183751	0.119804	0.18723	0.328024	0.104553	0.281927	0.160981	0.171539	-40
	1		0.0435631		0	0.0357674	0.153369	0.282454	0.0967351	0.534217	0.0981073	0.521184	0.132509	0.4508	-36
	2		0.210377		0.0570306	0.415515	0.386515	0.459522	0.0562764	0.174806	0.0558024	0.0541487	0.160766	0.0770018	-32
	3		0.196406		0.406366	0.449054	0.0587197	0.0834809	0.0769397	0.519869	0.308231	0.05151	0.152349	0.0564199	-28
	4		0.0376634		0.0542402	0.469622	0.273066	0	0.0709871	0.391128	0.274213	0.292414	0.250318	0.0966637	-24
	5		0.040705		0.0846069	0.300597	0.0630395		0.0978808	0.189967	0.315544	0.359761	0.120024	0.220956	-20
	6		0.39688		0.118223	0.281296	0.220965		0.181842	0.227853	0.646479	0.0900959	0.370487	0.307699	-16
	7		0.420759		0.282699	0.359566	0.027615	0.282454	0.125827	0.0594039	0.237408	0.187405	0.420114	0.224782	-12
	8		0.0577719		0.217852	0.0886331	0.326104	0.196029	0.558271	0.74878	0.862711	0.328732	1.09216	0.875313	-8
	9		0.404495		0.220797	0.142388	0.0831629	0.322467	0.443287	0.396167	0.740387	0.315293	0.385759	0.193756	-4
	10		0.174678		0.0369186	0.347396	0.443206	0.119804	0.731047	0.1376	0.269647	0.591571	0.464291	0.654381	0
	11		0.422073	0.154879	0.688095	0.051709	0.268022	0.368019	0.156257	0.115285	0.101021	0.290287	0.173349	0.0390103	4
	12		0.289318	0.36388	0.0754884	0.465869	0.396948	0.353603	0.316174	0.0869409	0.145032	0.28926	0.346848	0.398342	8
	13	0	0.287515	0.106043	0.39209	0.252259	0.087856	0.0878065	0.24566	0.169464	0.148766	0.362712	0.229838	0.102611	12
	14	0	0.279472	0.010564	0.374832	0.31182	0.0755263	0.23337	0.228895	0.14608	0.263921	0.395617	0.171443	0.177857	16
	15		0.165926	0.0588449	0.395706	0.156859	0.125928	0.473623	0.140273	0.200509	0.143813	0.23779	0.0504987	0.127107	20
	16		0.157769	0.258709	0.322747	0.138933	0.137185	0.488209	0.209919	0.25737	0.289776	0.294331	0.0429898	0.058458	24
	17		0.420661	0.0366579	0.400455	0.373519	0.106485	0.594476	0.501598	0.649179	0.548272	0.224062	0.0561748	0.420262	28
	18		0.360682	1.57548	0.288336	0.161092	0.208958	0.225379	0.11427	0.104748	0.078219	0.0821327	0.775525	0.238893	32
	19	0.598982	0.178496	0.200549	0.496971	0.40439	0.051881	0.453709	0.0384829	0.067819	0.265009	0.308543	0.082873	0.135566	36
	HRP -20dB
		neuron1	neuron2	neuron3	neuron4	neuron5	neuron6	neuron7	neuron8	neuron9	neuron10	neuron11	neuron12	neuron13	ILD
	0		0		0.07838	0.268423	0.113985		0.0932016	0.743467	0	0.124704	0.398673	0.54239	-40
	1		0.320185		0.419438	0.0736122	0.274372		0.0854292	0.204435	0.332915	0.170377	0.10447	0	-36
	2		0.147765	0.531255	0.244018	0.0618487	0.0441255		0.0900527	0.0566078	0.233311	0.00724567	0.00304615	0.0834062	-32
	3		0.0292116	0	0.0101889	0.010201	0.0780855	0.0623042	0.125373	0.173931	0.414963	0.0685331	0.439316	0.0374741	-28
	4		0.0299791	0.061878	0.0791381	0.0692319	0.0666294	0.00678945	0.198493	0.279919	0.495054	0.0860163	0.723229	0.187147	-24
	5		0.224965	0.0328039	0.0565186	0.0229703	0.0577658	0.00716248	0.44523	0.335981	0.435519	0.312015	0.709038	0.223834	-20
	6		0.757242	0.0880304	0.0457322	0.0655214	0.142936	0.04875	0.474456	0.275193	0.237754	0.406872	0.823406	0.445609	-16
	7		0.695513		0.29448	0.0497184	0.186333	0	0.602487	0.298773	0.683746	0.601911	0.451337	0.470264	-12
	8		0.756488		0.314359	0.0920773	0	0	0.519539	0.557326	0.227256	0.472237	1.10685	0.953563	-8
	9		0.209972		1.53965	0.259295	0.61906		0.815338	0.716017	0.406355	0.702548	0.315452	0.613847	-4
	10		0.506607		0.0763945	0.51235	0.457997		0.419912	0.297235	0.701002	0.267535	0.374552	0.317399	0
	11		0.157551		0.742569	0.0984665	0.484548	0.322467	0.223442	0.16967	0.220386	0.7978	0.178908	0.398667	4
	12		0.688822		0.440223	0.661529	0.212105	0.68227	0.321553	0.685803	0.648397	0.265522	0.531252	0.520065	8
	13		0		0.543266	0.215859	0.196038	0.341885	0.148164	0.441159	0.455165	0.669411	0.218313	0.211248	12
	14		0.0974082		0.443135	0.178371	0.0748611	0.524081	0.826462	0.391012	0.337015	0.17236	0.13096	0.299798	16
	15		0.561657		0.213924	0.366818	0.386077	0.688018	0.27569	0.313331	0.486736	0.638682	0.168502	0.0344285	20
	16		0.55721		0.260784	0.184688	0.155323	0.0602267	0.230433	0.489331	0.251956	0.449316	0.610809	0.254688	24
	17		0.151638		0.694771	0.21268	0.216606	0.229255	0.360924	0.241263	0.37124	0.523378	0.401515	0.38801	28
	18	0.282454	0.479701	0.697677	0.0407875	0.288341	0.276068	0.540627	0.523519	0.575946	0.666816	0.570606	0.0614698	0.220718	32
	19	0.776748	0.013795	0.23098	0.442885	0.182053	0.0477118	0.0871722	0.0994367	0.257481	0.171729	0.365364	0.343529	0.321806	36

## Sheet: Figure 3D
	HPR +20dB
		rep1	rep2	rep3	rep4	rep5	rep6	rep7	rep8	rep9	rep10	rep11	rep12	rep13	rep14	rep15	rep16	rep17	rep18	rep19	rep20	rep21	ILD
	0	0.183644	0.183644	0.183644	0.183644	0.183644	0.183644	0.183644	0.183644	0.183644	0.183644	0.183644	0.183644	0.183644	0.183644	0.183644	0.183644	0.183644	0.183644	0.183644	0.183644	0.183644	-40
	1	1.97175	1.97175	1.97175	1.97175	1.97175	1.97175	1.97175	1.97175	1.97175	1.97175	1.97175	1.97175	1.97175	1.97175	1.97175	1.97175	1.97175	1.97175	1.97175	1.97175	1.97175	-36
	2	0.794296	0.794296	0.794296	0.794296	0.794296	0.794296	0.794296	0.794296	0.794296	0.794296	0.794296	0.794296	0.794296	0.794296	0.794296	0.794296	0.794296	0.794296	0.794296	0.794296	0.794296	-32
	3	0.0632102	0.0632102	0.0632102	0.0632102	0.0632102	0.0632102	0.0632102	0.0632102	0.0632102	0.0632102	0.0632102	0.0632102	0.0632102	0.0632102	0.0632102	0.0632102	0.0632102	0.0632102	0.0632102	0.0632102	0.0632102	-28
	4	0.570526	0.570526	0.570526	0.570526	0.570526	0.570526	0.570526	0.570526	0.570526	0.570526	0.570526	0.570526	0.570526	0.570526	0.570526	0.570526	0.570526	0.570526	0.570526	0.570526	0.570526	-24
	5	2.29166e-15	2.29166e-15	2.29166e-15	2.29166e-15	2.29166e-15	2.29166e-15	2.29166e-15	2.29166e-15	2.29166e-15	2.29166e-15	2.29166e-15	2.29166e-15	2.29166e-15	2.29166e-15	2.29166e-15	2.29166e-15	2.29166e-15	2.29166e-15	2.29166e-15	2.29166e-15	2.29166e-15	-20
	6	2.06267	2.06267	2.06267	2.06267	2.06267	2.06267	2.06267	2.06267	2.06267	2.06267	2.06267	2.06267	2.06267	2.06267	2.06267	2.06267	2.06267	2.06267	2.06267	2.06267	2.06267	-16
	7	1.07704	1.07704	1.07704	1.07704	1.07704	1.07704	1.07704	1.07704	1.07704	1.07704	1.07704	1.07704	1.07704	1.07704	1.07704	1.07704	1.07704	1.07704	1.07704	1.07704	1.07704	-12
	8	6.73563	6.73563	6.73563	6.73563	6.73563	6.73563	6.73563	6.73563	6.73563	6.73563	6.73563	6.73563	6.73563	6.73563	6.73563	6.73563	6.73563	6.73563	6.73563	6.73563	6.73563	-8
	9	4.13233	4.13233	4.13233	4.13233	4.13233	4.13233	4.13233	4.13233	4.13233	4.13233	4.13233	4.13233	4.13233	4.13233	4.13233	4.13233	4.13233	4.13233	4.13233	4.13233	4.13233	-4
	10	4.02282	4.02282	4.02282	4.02282	4.02282	4.02282	4.02282	4.02282	4.02282	4.02282	4.02282	4.02282	4.02282	4.02282	4.02282	4.02282	4.02282	4.02282	4.02282	4.02282	4.02282	0
	11	1.5169	1.5169	1.5169	1.5169	1.5169	1.5169	1.5169	1.5169	1.5169	1.5169	1.5169	1.5169	1.5169	1.5169	1.5169	1.5169	1.5169	1.5169	1.5169	1.5169	1.5169	4
	12	2.13934	3.74714	3.38974	2.47876	2.91365	1.08968	2.34172	2.88085	1.83289	2.54787	2.9726	2.15969	0.627153	3.22678	3.72031	1.85397	2.1823	1.93322	1.45046	2.75618	3.14005	8
	13	3.9792	0.0653707	3.68508	1.12713	0.19429	3.09401	2.59993	2.48945	4.01624	0.542613	1.55582	4.0303	4.50588	2.1493	3.56149	1.93973	3.04919	4.04933	3.38731	1.68956	3.03754	12
	14	2.23295	2.50471	1.57263	5.4307	3.64608	3.52621	4.09252	0.435239	0.28534	3.72612	2.23032	2.31706	4.88958	1.37741	3.12002	3.71789	3.40682	3.30578	2.93549	3.53224	0.916288	16
	15	1.86275	3.23307	0.0285698	0.605378	0.703003	0.728833	0.996034	3.8929	5.06825	1.14738	4.64177	2.43492	1.55671	3.46892	1.21977	0.778624	2.03455	0.501077	4.26308	2.32481	2.98596	20
	16	1.63491	2.39228	3.65781	2.24119	5.14648	2.11125	0.750528	1.84819	3.07886	1.51584	1.91983	1.05677	1.37503	2.06177	3.06475	3.78072	0.391818	1.63455	2.58098	2.87784	0.182	24
	17	5.17944	5.24348	2.36961	4.91707	4.27637	4.68488	5.35673	3.22023	5.65819	4.85769	3.61551	5.50103	6.70857	3.59115	2.94087	5.22205	4.35776	4.26662	4.60365	3.05242	3.82351	28
	18	0.0689079	0.0689079	0.0689079	0.0689079	0.0689079	0.0689079	0.0689079	0.0689079	0.0689079	0.0689079	0.0689079	0.0689079	0.0689079	0.0689079	0.0689079	0.0689079	0.0689079	0.0689079	0.0689079	0.0689079	0.0689079	32
	19	0.630999	0.630999	0.630999	0.630999	0.630999	0.630999	0.630999	0.630999	0.630999	0.630999	0.630999	0.630999	0.630999	0.630999	0.630999	0.630999	0.630999	0.630999	0.630999	0.630999	0.630999	36
	HPR -20dB
		rep1	rep2	rep3	rep4	rep5	rep6	rep7	rep8	rep9	rep10	rep11	rep12	rep13	rep14	rep15	rep16	rep17	rep18	rep19	rep20	rep21	ILD
	0	2.32142	2.32142	2.32142	2.32142	2.32142	2.32142	2.32142	2.32142	2.32142	2.32142	2.32142	2.32142	2.32142	2.32142	2.32142	2.32142	2.32142	2.32142	2.32142	2.32142	2.32142	-40
	1	0.307253	0.307253	0.307253	0.307253	0.307253	0.307253	0.307253	0.307253	0.307253	0.307253	0.307253	0.307253	0.307253	0.307253	0.307253	0.307253	0.307253	0.307253	0.307253	0.307253	0.307253	-36
	2	0.356863	0.452762	0.336937	0.303547	0.702672	0.43773	0.0281577	0.187727	0.0667024	0.206835	1.29999	0.987095	1.22575	0.0686065	0.710645	1.05005	0.504095	0.303291	0.919037	0.725192	0.730162	-32
	3	2.53627	3.53873	2.98294	1.70709	3.45962	2.09552	1.92263	0.834299	0.512306	1.05042	1.30876	1.59233	0.19527	2.6172	1.57398	0.501919	1.95771	2.35593	0.066475	0.244101	2.50928	-28
	4	0.306431	2.3315	1.7806	2.93148	2.73124	1.46633	1.6301	2.45818	5.01922	2.25815	5.69902	0.8694	5.02784	2.87139	2.24856	4.78533	1.84852	4.82282	3.33614	3.24396	0.0673414	-24
	5	4.10627	2.71568	2.02341	1.86651	3.24001	3.54414	3.35238	6.03606	6.65182	4.18996	4.03433	3.84314	1.4864	2.38324	3.22838	1.60025	2.40937	1.23636	5.77057	6.58085	6.41041	-20
	6	5.33853	5.63039	5.64696	3.09048	6.44554	3.62042	5.73769	5.37077	3.63586	1.00138	5.0435	2.65014	4.97054	7.86578	3.4225	3.33657	4.69115	6.63017	3.90426	2.58643	2.66052	-16
	7	4.80327	3.76739	3.73951	6.36837	6.2883	5.74335	5.0305	3.49396	3.24594	7.71273	5.39273	6.43898	4.33893	6.30021	7.38535	6.84353	1.63918	4.11364	3.73497	5.46315	6.03494	-12
	8	6.25392	6.25392	6.25392	6.25392	6.25392	6.25392	6.25392	6.25392	6.25392	6.25392	6.25392	6.25392	6.25392	6.25392	6.25392	6.25392	6.25392	6.25392	6.25392	6.25392	6.25392	-8
	9	6.28914	6.28914	6.28914	6.28914	6.28914	6.28914	6.28914	6.28914	6.28914	6.28914	6.28914	6.28914	6.28914	6.28914	6.28914	6.28914	6.28914	6.28914	6.28914	6.28914	6.28914	-4
	10	2.94477	2.94477	2.94477	2.94477	2.94477	2.94477	2.94477	2.94477	2.94477	2.94477	2.94477	2.94477	2.94477	2.94477	2.94477	2.94477	2.94477	2.94477	2.94477	2.94477	2.94477	0
	11	2.59883	2.59883	2.59883	2.59883	2.59883	2.59883	2.59883	2.59883	2.59883	2.59883	2.59883	2.59883	2.59883	2.59883	2.59883	2.59883	2.59883	2.59883	2.59883	2.59883	2.59883	4
	12	4.63401	4.63401	4.63401	4.63401	4.63401	4.63401	4.63401	4.63401	4.63401	4.63401	4.63401	4.63401	4.63401	4.63401	4.63401	4.63401	4.63401	4.63401	4.63401	4.63401	4.63401	8
	13	3.38598	3.38598	3.38598	3.38598	3.38598	3.38598	3.38598	3.38598	3.38598	3.38598	3.38598	3.38598	3.38598	3.38598	3.38598	3.38598	3.38598	3.38598	3.38598	3.38598	3.38598	12
	14	3.45494	3.45494	3.45494	3.45494	3.45494	3.45494	3.45494	3.45494	3.45494	3.45494	3.45494	3.45494	3.45494	3.45494	3.45494	3.45494	3.45494	3.45494	3.45494	3.45494	3.45494	16
	15	3.09223	3.09223	3.09223	3.09223	3.09223	3.09223	3.09223	3.09223	3.09223	3.09223	3.09223	3.09223	3.09223	3.09223	3.09223	3.09223	3.09223	3.09223	3.09223	3.09223	3.09223	20
	16	2.90132	2.90132	2.90132	2.90132	2.90132	2.90132	2.90132	2.90132	2.90132	2.90132	2.90132	2.90132	2.90132	2.90132	2.90132	2.90132	2.90132	2.90132	2.90132	2.90132	2.90132	24
	17	3.0286	3.0286	3.0286	3.0286	3.0286	3.0286	3.0286	3.0286	3.0286	3.0286	3.0286	3.0286	3.0286	3.0286	3.0286	3.0286	3.0286	3.0286	3.0286	3.0286	3.0286	28
	18	3.6667	3.6667	3.6667	3.6667	3.6667	3.6667	3.6667	3.6667	3.6667	3.6667	3.6667	3.6667	3.6667	3.6667	3.6667	3.6667	3.6667	3.6667	3.6667	3.6667	3.6667	32
	19	1.69051	1.69051	1.69051	1.69051	1.69051	1.69051	1.69051	1.69051	1.69051	1.69051	1.69051	1.69051	1.69051	1.69051	1.69051	1.69051	1.69051	1.69051	1.69051	1.69051	1.69051	36

## Sheet: Figure 3G
	HPR -20dB match		HPR +20dB match
	match	mis-match	match	mis-match
	8.6429	11.78	9.9244	6.1269
	10.467	13.198	15.778	6.1497
	7.5877	14.444	14.865	5.8784
	5.598	13.015	12.954	6.8618
	5.2769	14.507	13.278	16.854
	5.117	9.3969	15.464	10.051

[truncated: 22 more sheets: Figure 3H, Figure 4B, Figure 4C, Figure 4D, Figure 4E, Figure 4G, Figure 4H, Figure 4I, Figure 5E, Figure 5I, Figure 5J, Figure 5K, Figure S1BC, Figure S1DE, Figure S1GH, Figure S1IJ, Figure S1LM, Figure S2B, Figure S2C, Figure S2D …]
